# Supplementary material for: Di-μ2-methano­lato-bis­(μ-4-methyl-5-sulfanyl­idene-4,5-dihydro-1H-1,2,4-triazolido-κ2 N 1:N 2)di-μ3-oxido-tetra­kis­[dibutyltin(IV)]
Source: Acta Crystallogr Sect E Struct Rep Online. 2011 Jan 22;67(Pt 2):m243. doi: 10.1107/S1600536811001917 (PMC3051783; doi:10.1107/S1600536811001917)
Supplement: Supplementary file 2 [file e-67-0m243-Isup2.hkl]

# 
# h,k,l, Fc-squared, Fo-squared, sigma(Fo-squared) and status flag 
# 
data_I
_shelx_title '  P-1' 
_shelx_refln_list_code          4 
_shelx_F_calc_maximum      438.93 
_exptl_crystal_F_000      1264.00 
_reflns_d_resolution_high  0.7696 
 
loop_ 
 _symmetry_equiv_pos_as_xyz 
 'x, y, z' 
 '-x, -y, -z' 
 
_cell_length_a    12.3387 
_cell_length_b    12.9885 
_cell_length_c    16.7968 
_cell_angle_alpha  81.437 
_cell_angle_beta   83.636 
_cell_angle_gamma  88.474 
 
_shelx_F_squared_multiplier     1.000 
 
loop_ 
 _refln_index_h 
 _refln_index_k 
 _refln_index_l 
 _refln_F_squared_calc 
 _refln_F_squared_meas 
 _refln_F_squared_sigma 
 _refln_observed_status 
   2   0   0     4022.93     4094.11    194.58 o 
   3   0   0       35.19       22.54     43.39 o 
   4   0   0     1691.19     1732.73     57.95 o 
   5   0   0      274.30      315.19     27.59 o 
   6   0   0     1680.89     1501.20     62.96 o 
   7   0   0      420.56      431.23     34.77 o 
   8   0   0    44390.60    41389.52    455.41 o 
   9   0   0      809.98      708.36     73.84 o 
  10   0   0     3815.29     3675.10    402.03 o 
  11   0   0      451.55      288.87    132.66 o 
  12   0   0     6335.45     7309.22    617.24 o 
  13   0   0      109.61      229.38    132.85 o 
  14   0   0       57.06      -85.51    123.80 o 
  15   0   0      554.88      430.66    171.97 o 
 -15   1   0     1015.82      407.36    189.60 o 
 -14   1   0     1218.86     1138.62    275.46 o 
 -13   1   0     2244.01     2603.61    392.48 o 
 -12   1   0     2350.95     2164.56    342.36 o 
 -11   1   0    14154.46    14815.13    841.28 o 
 -10   1   0      977.30      983.87     59.52 o 
  -9   1   0      776.21      832.31     59.36 o 
  -8   1   0       40.99       45.76     18.79 o 
  -7   1   0    16321.08    17041.33    261.58 o 
  -6   1   0     8463.86     8724.26    176.68 o 
  -5   1   0     4574.11     4664.31    100.71 o 
  -4   1   0    33198.75    33077.84    337.81 o 
  -3   1   0      456.95      402.10     35.90 o 
  -2   1   0     6364.34     6895.50    133.86 o 
  -1   1   0    40542.81    41297.57    425.77 o 
   2   1   0    17218.23    17241.04    211.41 o 
   3   1   0     4344.18     4319.74    116.81 o 
   4   1   0     4554.51     4284.95     99.10 o 
   5   1   0     2435.02     2537.35     80.30 o 
   6   1   0      637.03      693.39     83.04 o 
   7   1   0    17300.91    16996.08    712.75 o 
   8   1   0      564.24      705.91    167.35 o 
   9   1   0    12087.10    12200.38    684.29 o 
  10   1   0     6588.84     6744.22    542.47 o 
  11   1   0     6155.62     5836.43    533.67 o 
  12   1   0     4593.13     5068.39    519.51 o 
  13   1   0       29.35     -129.52    119.57 o 
  14   1   0     2338.74     2916.01    435.00 o 
  15   1   0     6645.49     7173.74    701.52 o 
 -15   2   0     5005.82     4250.77    542.48 o 
 -14   2   0     1166.91     1173.16    283.15 o 
 -13   2   0      149.40      -21.92     94.40 o 
 -12   2   0     4092.18     3354.52    370.91 o 
 -11   2   0      279.48      214.81     38.39 o 
 -10   2   0     3430.60     3464.40    140.29 o 
  -9   2   0     3858.60     3885.70    157.28 o 
  -8   2   0      159.54      202.04     41.62 o 
  -7   2   0    22993.31    23462.11    420.82 o 
  -6   2   0    16977.06    16608.54    231.83 o 
  -5   2   0     2052.33     1772.59     99.10 o 
  -4   2   0    17603.00    17294.43    299.61 o 
  -3   2   0     4253.25     4228.74    143.80 o 
  -2   2   0     8195.61     7897.46    189.89 o 
  -1   2   0    15811.40    15676.44    358.04 o 
   0   2   0    11444.75    11844.33    301.49 o 
   1   2   0    23403.40    25246.32    316.05 o 
   2   2   0   128094.02   121047.22    713.55 o 
   3   2   0     1303.03     1202.30     58.48 o 
   4   2   0    12032.95    12117.21    226.76 o 
   5   2   0     3669.62     3748.27    105.64 o 
   6   2   0    12297.11    12394.93    195.61 o 
   7   2   0     9861.62    10055.11    257.60 o 
   8   2   0    11948.18    12241.86    255.77 o 
   9   2   0     6348.17     6185.54    494.40 o 
  10   2   0    11238.22    11392.41    704.50 o 
  11   2   0     1960.16     1907.49    311.69 o 
  12   2   0       16.23     -122.73    113.60 o 
  13   2   0     3134.55     3826.56    476.63 o 
  14   2   0     2669.56     3022.47    452.21 o 
  15   2   0     2420.61     2812.68    456.78 o 
 -15   3   0     1296.01     1554.97    334.49 o 
 -14   3   0     1993.04     2114.66    380.89 o 
 -13   3   0     5355.43     5803.60    589.06 o 
 -12   3   0      262.37      210.43     85.22 o 
 -11   3   0       47.40       11.83     24.03 o 
 -10   3   0      275.29      305.22     75.38 o 
  -9   3   0    24803.82    25278.64    660.08 o 
  -8   3   0     5256.64     5544.60    200.08 o 
  -7   3   0      432.98      359.82     56.94 o 
  -6   3   0     6976.11     7233.68    236.97 o 
  -5   3   0    38903.25    41061.82    556.25 o 
  -4   3   0     1557.02     1394.07    100.20 o 
  -3   3   0     1979.99     2184.06    146.91 o 
  -2   3   0     1616.21     1305.96    128.57 o 
  -1   3   0      586.78      813.98    100.90 o 
   0   3   0     1912.08     2316.80    165.44 o 
   1   3   0    17502.20    17317.90    322.49 o 
   2   3   0     4597.72     4149.89    128.08 o 
   3   3   0    92372.63    93115.52    675.18 o 
   4   3   0     4099.79     3714.83    124.45 o 
   5   3   0    15634.30    15829.17    349.14 o 
   6   3   0     2872.97     2950.50    110.93 o 
   7   3   0       61.79       76.48     19.77 o 
   8   3   0     3074.54     3014.79     97.63 o 
   9   3   0     4675.38     4953.84    259.41 o 
  10   3   0      229.58      185.37     49.68 o 
  11   3   0    13785.09    15035.06    870.73 o 
  12   3   0     3336.23     3434.13    440.92 o 
  13   3   0     4771.12     5666.55    591.56 o 
  14   3   0      461.59      328.72    181.48 o 
  15   3   0      626.31     1087.89    295.25 o 
 -14   4   0      626.44      703.21    238.83 o 
 -13   4   0     5823.99     5876.15    609.37 o 
 -12   4   0      603.48      426.47     81.07 o 
 -11   4   0      168.22      146.40     40.89 o 
 -10   4   0      471.54      351.99     87.35 o 
  -9   4   0      653.08      589.23     60.15 o 
  -8   4   0    25903.00    25958.90    517.80 o 
  -7   4   0      421.71      389.28     65.98 o 
  -6   4   0    12488.95    12559.20    351.77 o 
  -5   4   0     5449.13     5641.09    232.21 o 
  -4   4   0     3467.89     3692.49    184.79 o 
  -3   4   0     7816.09     8173.94    269.85 o 
  -2   4   0     1448.68     1191.07    141.93 o 
  -1   4   0    37262.46    39822.43    788.97 o 
   0   4   0    41652.99    41123.11    380.15 o 
   1   4   0     3034.00     3270.64    114.84 o 
   2   4   0    55199.13    56794.88    680.09 o 
   3   4   0    44707.15    46475.45    497.33 o 
   4   4   0    12569.68    12790.36    260.66 o 
   5   4   0     3714.00     3611.76    142.45 o 
   6   4   0       11.48       36.60     18.85 o 
   7   4   0     7066.94     7039.67    193.75 o 
   8   4   0     1762.09     1913.97     93.42 o 
   9   4   0       49.25       47.35     18.99 o 
  10   4   0    12773.31    13211.17    354.43 o 
  11   4   0       27.08        9.06     14.77 o 
  12   4   0     4371.32     4534.02    513.74 o 
  13   4   0       27.10     -159.49    124.94 o 
  14   4   0     2400.90     3671.06    510.14 o 
  15   4   0     1881.23     1954.24    380.92 o 
 -14   5   0      196.55      279.56    157.40 o 
 -13   5   0      268.62      350.54    186.01 o 
 -12   5   0    16760.71    17032.06    836.00 o 
 -11   5   0       58.33       15.53     31.86 o 
 -10   5   0     1237.46     1310.52     96.55 o 
  -9   5   0    11658.06    11863.32    388.74 o 
  -8   5   0     1723.42     1794.40    151.65 o 
  -7   5   0     2648.39     1828.56    946.46 o 
  -6   5   0     3079.78      649.51   1395.99 o 
  -5   5   0      457.52      310.19    111.66 o 
  -4   5   0    29460.77    28899.36    571.65 o 
  -3   5   0    10607.59    10610.11    370.48 o 
  -2   5   0    20244.27    19690.27    629.72 o 
  -1   5   0    13867.02    13845.18    523.97 o 
   0   5   0       99.66      159.01     28.08 o 
   1   5   0     2818.59     3067.14    172.28 o 
   2   5   0     2378.63     2859.60    103.31 o 
   3   5   0    34822.87    34122.63    477.91 o 
   4   5   0    28511.00    30230.82    458.75 o 
   5   5   0      248.68      273.77     37.64 o 
   6   5   0    16928.70    16733.08    350.42 o 
   7   5   0     2407.52     2378.60    117.39 o 
   8   5   0     1805.93     1919.47    112.68 o 
   9   5   0     2930.49     3304.96    153.36 o 
  10   5   0     1659.66     1481.83     86.54 o 
  11   5   0     6721.58     7084.13    631.59 o 
  12   5   0     1729.26     1486.54    315.56 o 
  13   5   0      808.41     1257.05    303.53 o 
  14   5   0     7469.38     8465.29    786.77 o 
 -14   6   0     3999.14     4285.83    561.23 o 
 -13   6   0     6602.19     6538.05    675.76 o 
 -12   6   0      101.29      141.90    203.46 o 
 -11   6   0     4063.63     4047.34    182.80 o 
 -10   6   0     2969.05     2923.44    193.95 o 
  -9   6   0        0.36        6.09     46.30 o 
  -8   6   0     1197.90      998.99    163.86 o 
  -7   6   0     2128.52     2123.05    237.20 o 
  -6   6   0    12022.72    11804.06    550.77 o 
  -5   6   0    24739.09    25756.93    664.16 o 
  -4   6   0     4238.23     4305.50    242.32 o 
  -3   6   0     5797.88     4831.42    652.54 o 
  -2   6   0    13824.47    14610.33    594.13 o 
  -1   6   0     8870.32     9598.23    475.31 o 
   0   6   0      151.22      221.89     35.17 o 
   1   6   0      246.37      244.57     56.31 o 
   2   6   0    15863.83    16284.17    406.57 o 
   3   6   0    34776.78    35026.69    732.81 o 
   4   6   0    11511.86    11167.97    300.96 o 
   5   6   0       97.88       51.15     26.85 o 
   6   6   0    11463.40    12150.78    284.32 o 
   7   6   0     8862.82     9107.27    281.59 o 
   8   6   0     1429.16     1286.63    103.44 o 
   9   6   0       52.03       47.99     25.80 o 
  10   6   0      535.95      523.26     61.33 o 
  11   6   0     2568.23     2526.46    395.00 o 
  12   6   0     2665.03     2972.49    444.49 o 
  13   6   0       42.05      114.43    111.90 o 
  14   6   0     1638.92     1356.86    343.04 o 
 -13   7   0     1901.59     1719.36    352.19 o 
 -12   7   0     1031.85      864.73    139.98 o 
 -11   7   0     3415.11     3507.64    232.15 o 
 -10   7   0     3007.07     2805.29    228.54 o 
  -9   7   0     1848.67     1723.68    175.90 o 
  -8   7   0     1411.72     1273.26    153.45 o 
  -7   7   0     3999.14     3968.61    260.80 o 
  -6   7   0     2047.54     1984.49    235.95 o 
  -5   7   0    14960.50    14723.87    657.83 o 
  -4   7   0    20505.70    20107.95    765.21 o 
  -3   7   0    16113.50    15611.47    670.86 o 
  -2   7   0     1276.57     1161.63    184.21 o 
  -1   7   0     2131.55     2263.31    250.38 o 
   0   7   0       41.35       45.40     19.75 o 
   1   7   0     5251.37     5216.52    270.49 o 
   2   7   0     6470.64     6159.08    291.05 o 
   3   7   0     9917.78    10165.07    233.25 o 
   4   7   0     2587.62     2596.74    158.73 o 
   5   7   0    34262.83    34739.76    508.49 o 
   6   7   0      538.43      606.50     60.68 o 
   7   7   0       57.68      105.43     34.57 o 
   8   7   0     3606.21     3641.44    189.61 o 
   9   7   0      594.54      626.96     79.56 o 
  10   7   0     5760.18     5663.17    245.75 o 
  11   7   0      467.42      449.57    193.72 o 
  12   7   0      540.49      851.25    248.52 o 
  13   7   0    10346.59    11831.43    940.55 o 
  14   7   0     1576.18     1287.24    337.81 o 
 -13   8   0     1701.76     2000.12    417.73 o 
 -12   8   0        2.85      -63.26     42.17 o 
 -11   8   0     1794.18     1556.15    237.92 o 
 -10   8   0      188.92      145.49     90.16 o 
  -9   8   0    10089.03    11314.69    631.07 o 
  -8   8   0     1319.42     1627.12    243.17 o 
  -7   8   0     2550.87     2581.46    227.72 o 
  -6   8   0    19282.06    17997.89    678.84 o 
  -5   8   0        4.09      -25.28     43.82 o 
  -4   8   0      708.87      702.90    116.73 o 
  -3   8   0    11195.47    11217.35    443.57 o 
  -2   8   0       48.50        0.30     43.19 o 
  -1   8   0    24166.95    24242.41    877.70 o 
   0   8   0     1418.38     1539.22    221.33 o 
   1   8   0    12356.63    12340.40    447.85 o 
   2   8   0    11711.64    12552.72    964.22 o 
   3   8   0      270.99      341.07     45.36 o 
   4   8   0      532.24      509.58     53.95 o 
   5   8   0     7200.24     7855.27    258.88 o 
   6   8   0     7022.31     6925.09    239.67 o 
   7   8   0      778.71      847.98    100.24 o 
   8   8   0      681.30      601.35     86.78 o 
   9   8   0    17173.13    17398.31    441.41 o 
  10   8   0     3071.27     3211.45    236.29 o 
  11   8   0     1258.63     1369.29    316.65 o 
  12   8   0     2860.21     2939.80    472.79 o 
  13   8   0        0.60     -223.10    174.14 o 
 -12   9   0     1752.10     1350.18    237.85 o 
 -11   9   0      677.52      777.32    184.20 o 
 -10   9   0    16449.27    16454.87    803.03 o 
  -9   9   0       67.87      -74.95     77.13 o 
  -8   9   0      193.50      233.70    102.57 o 
  -7   9   0      475.39      704.38    169.52 o 
  -6   9   0     1092.53      815.36    186.69 o 
  -5   9   0      456.01      418.95    135.58 o 
  -4   9   0       87.43      145.59     84.25 o 
  -3   9   0      851.14      892.83    184.30 o 
  -2   9   0    30453.44    31870.68   1167.89 o 
  -1   9   0     2280.65     2344.58    126.83 o 
   0   9   0     1724.21     1853.59    154.78 o 
   1   9   0      161.41       83.96     39.06 o 
   2   9   0     7203.68     7519.34    332.20 o 
   3   9   0     1899.60     1918.93    154.77 o 
   4   9   0     2231.87     2205.99    134.89 o 
   5   9   0        8.15       22.77     22.79 o 
   6   9   0    20329.63    20628.91    513.59 o 
   7   9   0      309.64      312.37     70.49 o 
   8   9   0     3011.48     3048.64    202.10 o 
   9   9   0      256.51      236.92     61.87 o 
  10   9   0     4709.35     5057.37    368.08 o 
  11   9   0      193.58      200.36    131.51 o 
  12   9   0        0.21       -8.79     92.65 o 
 -12  10   0     1012.95      799.58    194.86 o 
 -11  10   0       57.67     -122.56    104.94 o 
 -10  10   0       35.97      -90.33     93.55 o 
  -9  10   0     2329.15     2636.53    344.59 o 
  -8  10   0     1572.00     1649.96    273.87 o 
  -7  10   0     1207.63     1204.59    242.76 o 
  -6  10   0     3024.27     2458.69    332.47 o 
  -5  10   0     2950.17     2790.51    347.30 o 
  -4  10   0     2183.13     1903.57    289.17 o 
  -3  10   0     7082.10     7663.44    560.26 o 
  -2  10   0      347.38      405.15    142.06 o 
  -1  10   0    10980.83    11281.14    424.87 o 
   0  10   0     8168.70     7229.14    540.19 o 
   1  10   0      479.82      622.39    166.54 o 
   2  10   0     2958.13     2745.96    332.51 o 
   3  10   0      400.95      515.95    150.50 o 
   4  10   0     6223.88     6645.99    510.05 o 
   5  10   0     7653.12     7546.38    309.81 o 
   6  10   0        0.75      -32.51     26.82 o 
   7  10   0     7671.34     7950.32    427.22 o 
   8  10   0     3217.90     3205.82    273.83 o 
   9  10   0     1013.87     1097.87    342.77 o 
  10  10   0      690.54      732.69    133.24 o 
  11  10   0     1813.59     1247.53    318.46 o 
  12  10   0       36.44      214.55    162.71 o 
 -11  11   0     1176.43     1062.09    239.58 o 
 -10  11   0      168.25      196.69    119.56 o 
  -9  11   0     3947.53     3944.87    443.09 o 
  -8  11   0     4980.68     5227.60    506.66 o 
  -7  11   0     2446.27     2083.17    315.15 o 
  -6  11   0     6852.19     6711.07    569.71 o 
  -5  11   0      853.38      833.93    207.55 o 
  -4  11   0      649.22      401.75    151.30 o 
  -3  11   0     4673.97     4593.21    461.71 o 
  -2  11   0     3004.07     3177.42    249.63 o 
  -1  11   0     6713.33     6254.88    530.69 o 
   0  11   0    14114.78    14603.20    806.19 o 
   1  11   0     4946.21     4939.72    471.65 o 
   2  11   0     2653.27     2725.77    351.35 o 
   3  11   0      761.12      725.39    181.52 o 
   4  11   0     2674.83     2923.36    361.76 o 
   5  11   0     3233.00     3307.60    218.34 o 
   6  11   0     2020.46      478.87   1133.08 o 
   7  11   0     3741.79     3796.51    337.05 o 
   8  11   0     2997.86     3332.16    294.40 o 
   9  11   0      174.86      111.60     67.11 o 
  10  11   0      152.86      504.72    218.77 o 
  11  11   0     1081.71      734.30    268.69 o 
 -10  12   0      419.17      115.79    108.79 o 
  -9  12   0       73.02      185.67    128.65 o 
  -8  12   0      121.78      298.76    143.64 o 
  -7  12   0    15185.95    15360.20    906.46 o 
  -6  12   0     1900.23     2064.13    336.18 o 
  -5  12   0      448.42      437.50    172.25 o 
  -4  12   0      109.40     -113.62    104.08 o 
  -3  12   0     4582.20     4935.06    501.62 o 
  -2  12   0      696.75      606.54    116.26 o 
  -1  12   0     1673.60     1914.62    316.64 o 
   0  12   0      738.69      730.58    198.61 o 
   1  12   0    13987.80    13722.95    820.14 o 
   2  12   0      830.00      791.92    203.12 o 
   3  12   0      273.14      324.15    141.15 o 
   4  12   0      164.53        0.90     75.53 o 
   5  12   0      156.13        0.45     57.03 o 
   6  12   0       74.94      144.22    106.36 o 
   7  12   0     1391.79     1470.97    269.85 o 
   8  12   0      225.94      290.42     94.15 o 
   9  12   0    10892.75    10714.21    549.49 o 
  10  12   0     1110.00     1353.86    348.41 o 
  -9  13   0      808.97     1023.50    251.99 o 
  -8  13   0     2451.86     2471.95    384.93 o 
  -7  13   0     1482.32     1142.73    271.55 o 
  -6  13   0     1415.65     1084.72    267.45 o 
  -5  13   0       31.96      -44.60     84.20 o 
  -4  13   0     1072.40     1154.58    267.45 o 
  -3  13   0     2867.56     2126.61    353.24 o 
  -2  13   0     3442.08     3385.35    434.65 o 
  -1  13   0       15.51     -128.69     87.63 o 
   0  13   0    11755.71    11874.99    802.03 o 
   1  13   0      254.25      290.03    129.12 o 
   2  13   0     6825.82     6599.40    599.41 o 
   3  13   0      378.88      493.98    179.17 o 
   4  13   0      460.45      384.71    152.43 o 
   5  13   0     3706.10     3759.20    453.03 o 
   6  13   0      533.56      324.66    149.90 o 
   7  13   0     2303.25     2180.52    341.48 o 
   8  13   0    10834.70    10033.80    717.53 o 
   9  13   0       21.40      -56.13     71.53 o 
  -8  14   0       22.54       -2.38     92.03 o 
  -7  14   0      554.45      257.41    156.01 o 
  -6  14   0     5569.24     5859.28    606.11 o 
  -5  14   0      779.33      795.38    231.71 o 
  -4  14   0     4500.33     4407.93    527.90 o 
  -3  14   0     3261.30     3889.81    485.54 o 
  -2  14   0      581.91      386.25    176.32 o 
  -1  14   0      828.96      725.66    211.98 o 
   0  14   0      504.18      520.83    186.30 o 
   1  14   0     2081.57     2087.02    360.89 o 
   2  14   0     6728.25     8079.36    691.35 o 
   3  14   0     4414.71     4371.52    506.89 o 
   4  14   0     5185.82     5579.97    573.55 o 
   5  14   0      784.53      739.06    222.19 o 
   6  14   0       59.61       12.38     71.61 o 
   7  14   0      668.98      282.46    140.82 o 
   8  14   0      899.75      752.75    195.34 o 
  -6  15   0      259.77      202.29    145.92 o 
  -5  15   0      213.25      220.91    151.60 o 
  -4  15   0     2812.12     2493.88    417.79 o 
  -3  15   0     1273.22     1536.74    327.98 o 
  -2  15   0       13.04       98.42     98.03 o 
  -1  15   0        8.00      -20.56     73.11 o 
   0  15   0      837.01      754.95    221.35 o 
   1  15   0     3735.07     3703.91    491.93 o 
   2  15   0     2428.19     2771.79    433.70 o 
   3  15   0      276.02      248.19    161.80 o 
   4  15   0     4020.70     3697.11    493.89 o 
   5  15   0     4432.91     4249.01    517.04 o 
   6  15   0      228.32       61.17     93.37 o 
   7  15   0      703.03      679.09    222.30 o 
  -1  16   0      939.24     1266.84    312.49 o 
   0  16   0     1125.69     1038.37    279.57 o 
   1  16   0     1158.36      866.87    266.74 o 
   2  16   0      533.86      453.25    194.52 o 
   3  16   0     6580.43     6560.03    677.70 o 
   4  16   0       21.08     -192.03    128.02 o 
  -4 -16   1     3570.92     3791.73    523.96 o 
  -3 -16   1       13.35      -19.42     96.77 o 
  -2 -16   1       36.16       -0.67     90.30 o 
  -1 -16   1     2458.34     2391.14    419.02 o 
   0 -16   1     1511.96     1864.49    378.58 o 
  -6 -15   1     2979.32     3012.95    443.62 o 
  -5 -15   1      744.35      679.85    219.29 o 
  -4 -15   1     1079.68      568.92    211.39 o 
  -3 -15   1     2722.87     2020.14    378.12 o 
  -2 -15   1     3735.25     2799.62    437.93 o 
  -1 -15   1      311.09      335.35    141.07 o 
   0 -15   1      421.75      587.64    208.30 o 
   1 -15   1       19.66     -145.41    131.42 o 
   2 -15   1     1060.02     1139.89    284.56 o 
   3 -15   1      279.55      275.48    151.02 o 
   4 -15   1       41.55       23.88    118.27 o 
   5 -15   1     3721.48     4138.14    535.95 o 
  -8 -14   1     1543.44     1949.54    335.92 o 
  -7 -14   1       46.09       64.42     86.97 o 
  -6 -14   1       62.03       17.83     83.50 o 
  -5 -14   1     7754.17     7675.62    682.62 o 
  -4 -14   1     3004.06     3294.11    448.21 o 
  -3 -14   1       30.18       -5.64     60.40 o 
  -2 -14   1      919.44     1113.25    269.99 o 
  -1 -14   1     1651.97     1768.63    325.61 o 
   0 -14   1     1605.28     1814.39    338.39 o 
   1 -14   1      718.62      533.72    191.76 o 
   2 -14   1      298.89      340.59    173.76 o 
   3 -14   1    11369.40    12475.64    877.15 o 
   4 -14   1     2019.16     2200.83    374.22 o 
   5 -14   1     2684.71     2983.49    439.13 o 
   6 -14   1      783.76      473.90    193.68 o 
   7 -14   1     2745.00     2315.49    391.00 o 
   8 -14   1       38.46      106.42    106.74 o 
  -9 -13   1     5529.98     4249.53    476.32 o 
  -8 -13   1     2933.03     2892.64    390.08 o 
  -7 -13   1      443.00      474.84    163.83 o 
  -6 -13   1     3081.90     3123.69    414.37 o 
  -5 -13   1       27.93      -22.05     71.81 o 
  -4 -13   1     3019.21     3136.90    417.67 o 
  -3 -13   1       11.00     -124.26    103.85 o 
  -2 -13   1      620.41      847.12    227.48 o 
  -1 -13   1    14389.65    14074.29    886.43 o 
   0 -13   1      487.39      217.03    102.59 o 
   1 -13   1      414.55      284.37    140.56 o 
   2 -13   1     3993.92     4172.50    487.57 o 
   3 -13   1     1707.39     1497.73    298.21 o 
   4 -13   1     2985.11     3020.53    418.84 o 
   5 -13   1      741.71      767.55    220.14 o 
   6 -13   1     4365.13     5239.34    552.87 o 
   7 -13   1     4675.99     4739.71    533.09 o 
   8 -13   1       32.16       15.56     81.36 o 
   9 -13   1      238.31      273.49    144.51 o 
 -10 -12   1     2248.45     2049.72    426.89 o 
  -9 -12   1      620.62      442.15    172.68 o 
  -8 -12   1     6596.00     6500.46    435.69 o 
  -7 -12   1       27.22     -145.73    104.20 o 
  -6 -12   1        7.83      -65.20     69.80 o 
  -5 -12   1      387.56      779.57    194.14 o 
  -4 -12   1     7623.95     7583.32    619.37 o 
  -3 -12   1     1565.78     1622.82    289.60 o 
  -2 -12   1     8398.07     8163.45    645.12 o 
  -1 -12   1        5.40      199.70    113.76 o 
   0 -12   1     5333.91     5257.83    517.71 o 
   1 -12   1     1824.78     1593.40    285.76 o 
   2 -12   1     4881.24     4398.13    476.61 o 
   3 -12   1     1605.20     1539.64    291.01 o 
   4 -12   1     1397.95     1351.11    273.36 o 
   5 -12   1      403.93      418.36    162.75 o 
   6 -12   1    10241.29    10429.09    742.65 o 
   7 -12   1        1.68     -212.40    141.60 o 
   8 -12   1     3409.17     3420.18    434.76 o 
   9 -12   1     2006.83     1920.67    335.58 o 
  10 -12   1     2668.57     2006.38    339.47 o 
 -11 -11   1      359.75      344.05    181.31 o 
 -10 -11   1     3777.09     4786.11    622.76 o 
  -9 -11   1     2705.05     3077.15    291.36 o 
  -8 -11   1     1659.59     1606.94    212.25 o 
  -7 -11   1     1699.42     1510.71    140.17 o 
  -6 -11   1     1878.59     2305.52    178.55 o 
  -5 -11   1     2656.04     2561.61    169.29 o 
  -4 -11   1     1268.61     1399.62    258.79 o 
  -3 -11   1     1380.94     1208.81    238.93 o 
  -2 -11   1     9795.89     9443.94    655.25 o 
  -1 -11   1    12322.78    11594.54    730.58 o 
   0 -11   1     2402.00     2541.13    341.68 o 
   1 -11   1     3740.63     3558.56    407.12 o 
   2 -11   1       57.90       31.30     77.07 o 
   3 -11   1     1788.12     1898.30    299.23 o 
   4 -11   1        0.04     -109.67     91.81 o 
   5 -11   1      594.41      571.90    172.01 o 
   6 -11   1    10183.08     9851.70    697.42 o 
   7 -11   1    13410.19    14633.50    848.71 o 
   8 -11   1     4365.53     4590.45    479.81 o 
   9 -11   1       20.41       30.71    114.31 o 
  10 -11   1       84.86     -140.58    105.69 o 
  11 -11   1      178.64        0.00     99.41 o 
 -12 -10   1      676.40      575.57    240.38 o 
 -11 -10   1     1358.23     1659.78    363.43 o 
 -10 -10   1     4372.02     4523.31    451.96 o 
  -9 -10   1       63.05      -37.79     74.37 o 
  -8 -10   1     1857.10     1771.78    211.08 o 
  -7 -10   1     1882.25     2004.47    230.06 o 
  -6 -10   1     6755.73     7034.34    279.62 o 
  -5 -10   1     6350.03     6520.73    276.18 o 
  -4 -10   1     5278.69     4807.92    440.67 o 
  -3 -10   1     6543.43     5856.17    486.87 o 
  -2 -10   1      347.34      308.77    114.28 o 
  -1 -10   1        0.11       30.69     72.52 o 
   0 -10   1     3941.26     4025.67    410.10 o 
   1 -10   1     7272.82     7540.06    562.24 o 
   2 -10   1    16841.98    16539.85    833.37 o 
   3 -10   1     1491.27     1607.87    265.29 o 
   4 -10   1      409.03      352.14    141.70 o 
   5 -10   1     8212.32     8137.75    596.67 o 
   6 -10   1      680.32      803.36    201.08 o 
   7 -10   1       16.62       -0.82     90.20 o 
   8 -10   1     3230.79     3336.61    391.93 o 
   9 -10   1     3455.84     3407.60    395.69 o 
  10 -10   1     1265.97     1322.53    251.58 o 
  11 -10   1      412.90      337.42    138.22 o 
  12 -10   1     1084.48      950.85    214.23 o 
 -12  -9   1       17.83      144.11    149.17 o 
 -11  -9   1      710.38      649.90    226.98 o 
 -10  -9   1      489.02      453.88    103.90 o 
  -9  -9   1    11605.54    12303.79    520.82 o 
  -8  -9   1      415.14      488.79     84.16 o 
  -7  -9   1    16533.40    17072.56    482.74 o 
  -6  -9   1     1951.52     1906.26    163.18 o 
  -5  -9   1     1404.74     1586.00    156.96 o 
  -4  -9   1       31.57       36.79     21.97 o 
  -3  -9   1      407.48      482.52    122.62 o 
  -2  -9   1      348.89      445.35     79.16 o 
  -1  -9   1     6323.96     6262.27    376.97 o 
   0  -9   1     1450.81     1192.29    156.22 o 
   1  -9   1    24298.95    24418.94    340.55 o 
   2  -9   1       37.16       -6.72    119.86 o 
   3  -9   1     6828.23     7472.77    534.35 o 
   4  -9   1      694.30      697.24    162.35 o 
   5  -9   1      264.13      117.86     74.83 o 
   6  -9   1     6470.70     6498.69    511.19 o 
   7  -9   1     1174.01     1319.31    231.02 o 
   8  -9   1      938.80     1007.38    204.87 o 
   9  -9   1    18326.40    18149.46    857.70 o 
  10  -9   1      501.11      552.32    159.19 o 
  11  -9   1      949.21     1010.33    202.22 o 
  12  -9   1      118.66      -25.01     83.85 o 
 -13  -8   1     1645.51     1509.59    349.97 o 
 -12  -8   1      116.70      197.68    151.24 o 
 -11  -8   1      767.08      618.08    210.96 o 
 -10  -8   1    15652.90    16105.87    546.99 o 
  -9  -8   1       96.71      152.10     50.06 o 
  -8  -8   1     3875.50     3783.89    214.53 o 
  -7  -8   1       16.82       -4.51     29.96 o 
  -6  -8   1     7346.40     7567.02    299.99 o 
  -5  -8   1     7251.03     7168.98    249.77 o 
  -4  -8   1      145.49       97.49     34.06 o 
  -3  -8   1     6057.70     5908.65    175.48 o 
  -2  -8   1    26134.07    26489.47    826.79 o 
  -1  -8   1      503.85      438.23     90.71 o 
   0  -8   1      340.15      444.33    121.39 o 
   1  -8   1      136.45      171.97     31.78 o 
   2  -8   1    36564.28    36215.82   1094.30 o 
   3  -8   1    10561.92    10817.74    441.68 o 
   4  -8   1      289.91      367.78     85.72 o 
   5  -8   1     3189.86     3251.95    248.39 o 
   6  -8   1     7517.90     7648.34    384.29 o 
   7  -8   1     2305.89     2048.82    269.99 o 
   8  -8   1     2225.26     1938.20    266.03 o 
   9  -8   1        3.65       21.31     72.62 o 
  10  -8   1    11624.85    12875.84    678.29 o 
  11  -8   1     1328.28     1404.28    229.34 o 
  12  -8   1      295.38       86.20     92.95 o 
  13  -8   1      219.49      250.01    160.32 o 
 -13  -7   1      742.97      880.15    258.25 o 
 -12  -7   1       65.14      112.72    107.16 o 
 -11  -7   1     6924.32     8067.81    715.55 o 
 -10  -7   1     1265.16     1243.79    112.66 o 
  -9  -7   1     5488.04     5428.13    236.77 o 
  -8  -7   1     1535.63     1652.03    132.80 o 
  -7  -7   1      672.08      671.35     85.47 o 
  -6  -7   1     8181.42     8435.21    261.26 o 
  -5  -7   1     3876.67     3963.18    203.49 o 
  -4  -7   1        0.21       29.65     33.79 o 
  -3  -7   1     7572.35     7693.61    346.97 o 
  -2  -7   1     7065.09     7727.06    331.98 o 
  -1  -7   1    13594.59    13988.03    449.11 o 
   0  -7   1    10970.99    11610.61    573.31 o 
   1  -7   1     4370.38     4674.84    363.29 o 
   2  -7   1    10958.57     9823.18    534.26 o 
   3  -7   1    18845.34    19094.98    748.46 o 
   4  -7   1        7.38       56.04     57.36 o 
   5  -7   1    16037.45    17006.74    715.90 o 
   6  -7   1    13200.18    12783.17    549.47 o 
   7  -7   1     1417.03     1487.05    214.46 o 
   8  -7   1     5695.34     5759.39    319.18 o 
   9  -7   1     2047.03     2038.89    192.96 o 
  10  -7   1     2004.12     1989.36    189.98 o 
  11  -7   1     3316.98     3384.71    324.08 o 
  12  -7   1      243.81      124.09     50.05 o 
  13  -7   1      494.29      307.42    193.96 o 
 -14  -6   1     3406.50     2927.83    480.21 o 
 -13  -6   1     1122.54     1354.01    317.52 o 
 -12  -6   1     1137.90     1077.30    278.42 o 
 -11  -6   1      378.89      457.81     72.97 o 
 -10  -6   1     1073.66     1128.72    109.33 o 
  -9  -6   1      545.32      544.56     71.18 o 
  -8  -6   1     4939.73     5006.14    212.52 o 
  -7  -6   1      407.13      359.29     53.71 o 
  -6  -6   1    15854.56    16205.33    337.33 o 
  -5  -6   1    26602.07    27754.75    495.78 o 
  -4  -6   1    19196.50    19510.32    406.86 o 
  -3  -6   1    15010.27    15239.61    432.82 o 
  -2  -6   1     5441.83     5400.67    169.43 o 
  -1  -6   1     2870.61     2687.96    183.20 o 
   0  -6   1     7895.37     8445.50    452.05 o 
   1  -6   1     3404.86     3543.14    296.54 o 
   2  -6   1     5563.80     5678.88    373.76 o 
   3  -6   1     9871.57    10263.99    687.78 o 
   4  -6   1    54480.46    55650.92    952.91 o 
   5  -6   1     3638.85     3599.03    309.15 o 
   6  -6   1     2865.35     3087.92    286.91 o 
   7  -6   1        7.35      -40.13     41.62 o 
   8  -6   1      252.71      164.93     74.80 o 
   9  -6   1      161.32      117.51     66.96 o 
  10  -6   1      402.61      356.84     99.37 o 
  11  -6   1     3975.88     3965.30    216.06 o 
  12  -6   1    10949.24    11453.62    341.20 o 
  13  -6   1     2568.74     2711.12    437.59 o 
  14  -6   1      191.76      262.23    183.88 o 
 -14  -5   1        1.70      -82.99    100.62 o 
 -13  -5   1      512.87      739.66    262.75 o 
 -12  -5   1      442.00      500.21    178.85 o 
 -11  -5   1      106.76       41.78     47.84 o 
 -10  -5   1     5012.00     4953.06    183.57 o 
  -9  -5   1      417.05      386.17     54.78 o 
  -8  -5   1      201.24      204.96     42.89 o 
  -7  -5   1    53392.77    53348.63    574.74 o 
  -6  -5   1      811.09      834.59     80.60 o 
  -5  -5   1     2857.24     2784.09    144.24 o 
  -4  -5   1     4358.50     4168.27    148.41 o 
  -3  -5   1    15827.38    15851.85    289.97 o 
  -2  -5   1     2485.86     2503.21    131.24 o 
  -1  -5   1      365.72      628.28     81.55 o 
   0  -5   1      915.30     1106.74    150.60 o 
   1  -5   1    41406.29    42053.56    934.15 o 
   2  -5   1     3014.20     2939.71    248.27 o 
   3  -5   1     5291.64     5069.83    239.68 o 
   4  -5   1     2104.74     2128.30    158.78 o 
   5  -5   1    46208.89    28313.64  19824.94 o 
   6  -5   1       55.05       55.09     60.02 o 
   7  -5   1     1479.51     1048.00    575.22 o 
   8  -5   1     1754.51     1703.44    150.25 o 
   9  -5   1    11972.15    12624.82    402.92 o 
  10  -5   1      133.49      113.38     42.06 o 
  11  -5   1    11535.81    12032.95    285.41 o 
  12  -5   1       64.40      -36.46     49.78 o 
  13  -5   1     5026.16     4427.37    541.06 o 
  14  -5   1       61.05      111.24    116.29 o 
 -14  -4   1     2524.61     2826.07    448.45 o 
 -13  -4   1     2247.60     2444.90    402.71 o 
 -12  -4   1      236.83      268.54    150.54 o 
 -11  -4   1    16960.92    17355.12    434.97 o 
 -10  -4   1      318.02      354.50     43.86 o 
  -9  -4   1       70.91       57.96     24.62 o 
  -8  -4   1     7091.40     7476.68    201.40 o 
  -7  -4   1       32.30       53.95     22.32 o 
  -6  -4   1    16662.48    16213.11    318.29 o 
  -5  -4   1     5581.90     5696.60    187.39 o 
  -4  -4   1     3389.48     3315.01    123.96 o 
  -3  -4   1    40889.16    41253.23    484.17 o 
  -2  -4   1      211.99      223.94     36.74 o 
  -1  -4   1     6063.93     5886.65    307.27 o 
   0  -4   1    14416.57    14341.36    484.77 o 
   1  -4   1    15093.79    16471.25    529.55 o 
   2  -4   1    12940.46    13145.87    473.62 o 
   3  -4   1     4684.39     4665.92    207.39 o 
   4  -4   1    16430.89    17141.06    405.58 o 
   5  -4   1    22819.27    23441.51    480.64 o 
   6  -4   1     7910.49     8031.68    284.46 o 
   7  -4   1     4433.71     4311.54    211.19 o 
   8  -4   1     4522.45     4199.97    329.86 o 
   9  -4   1      498.36      504.08     67.13 o 
  10  -4   1     3750.27     3744.21    144.15 o 
  11  -4   1       17.15       -7.18     23.27 o 
  12  -4   1     9001.23     8308.15    574.35 o 
  13  -4   1     1409.66     1401.96    313.17 o 
  14  -4   1      894.57     1083.28    285.37 o 
 -15  -3   1      256.81      241.09    169.31 o 
 -14  -3   1     7913.28     8565.29    759.08 o 
 -13  -3   1     3812.67     4381.90    521.00 o 
 -12  -3   1     2908.71     3010.79    416.16 o 
 -11  -3   1      542.35      659.74    190.68 o 
 -10  -3   1     6424.96     6876.20    258.84 o 
  -9  -3   1      216.11      217.98     34.02 o 
  -8  -3   1        2.92       20.54     16.57 o 
  -7  -3   1      880.73      969.28     72.44 o 
  -6  -3   1     9993.21     9880.38    242.16 o 
  -5  -3   1    23611.63    23805.80    344.02 o 
  -4  -3   1    10247.15    10233.11    221.18 o 
  -3  -3   1      534.38      352.24     42.35 o 
  -2  -3   1    28906.20    27771.66    344.88 o 
  -1  -3   1     5668.43     5974.89    194.59 o 
   0  -3   1    60650.46    60892.99    872.29 o 
   1  -3   1     2015.82     1699.73    149.56 o 
   2  -3   1    19861.55    20351.94    523.32 o 
   3  -3   1     5174.01     5376.57    227.32 o 
   4  -3   1    16762.96    17007.94    354.75 o 
   5  -3   1     2991.58     3296.68    255.82 o 
   6  -3   1    29854.18    29949.55    487.51 o 
   7  -3   1    15917.73    15674.56    378.08 o 
   8  -3   1    20925.47    20781.92    374.63 o 
   9  -3   1     1615.63     1696.95    121.44 o 
  10  -3   1      971.46      981.26     80.36 o 
  11  -3   1       14.51       -3.68     18.45 o 
  12  -3   1     1731.03     1596.19    114.80 o 
  13  -3   1     1590.18     2021.67    355.67 o 
  14  -3   1     1254.66     1190.26    299.14 o 
  15  -3   1     3700.68     4307.19    546.04 o 
 -15  -2   1     1992.03     2027.45    385.33 o 
 -14  -2   1       18.11       20.91     77.82 o 
 -13  -2   1     2609.76     3163.13    432.82 o 
 -12  -2   1    10951.50    13012.89    836.50 o 
 -11  -2   1     2918.94     3380.69    406.92 o 
 -10  -2   1       51.11       90.55     76.25 o 
  -9  -2   1     4585.55     4302.71    142.43 o 
  -8  -2   1        5.19       18.28     19.00 o 
  -7  -2   1    18031.36    18785.30    287.69 o 
  -6  -2   1     1841.04     2003.98     90.73 o 
  -5  -2   1     2229.05     2355.31     97.70 o 
  -4  -2   1    58192.82    55277.15    595.64 o 
  -3  -2   1     4467.37     4275.36    164.12 o 
  -2  -2   1    25695.71    25949.44    351.26 o 
  -1  -2   1     3089.80     3450.66    134.33 o 
   0  -2   1       36.79       25.19     18.27 o 
   1  -2   1      890.39      978.96     95.00 o 
   2  -2   1      117.43      105.01     25.13 o 
   3  -2   1       56.52       62.44     20.78 o 
   4  -2   1    14535.07    13630.14    271.84 o 
   5  -2   1    18864.77    18976.41    325.03 o 
   6  -2   1    15273.89    15158.19    269.67 o 
   7  -2   1     2766.23     2680.11     92.42 o 
   8  -2   1     4406.73     4417.69    119.75 o 
   9  -2   1     3590.21     3783.48    135.31 o 
  10  -2   1     1337.98     1173.34     74.84 o 
  11  -2   1       34.54       -5.90     69.05 o 
  12  -2   1     3612.19     3531.91    442.94 o 
  13  -2   1     5767.03     6276.09    609.78 o 
  14  -2   1     6881.81     7762.64    699.17 o 
  15  -2   1      129.68       22.13     92.16 o 
 -15  -1   1     5892.22     6479.09    671.14 o 
 -14  -1   1     1640.64     1846.05    346.21 o 
 -13  -1   1     5350.23     6945.98    632.09 o 
 -12  -1   1     1173.49     1062.60    250.26 o 
 -11  -1   1        1.76      137.18    101.14 o 
 -10  -1   1      150.34      277.62    125.51 o 
  -9  -1   1        0.49        7.06     13.81 o 
  -8  -1   1    39805.66    39957.35    407.29 o 
  -7  -1   1     9153.85     9309.55    158.24 o 
  -6  -1   1        3.28       24.47     16.04 o 
  -5  -1   1    27972.92    28513.36    460.74 o 
  -4  -1   1      506.22      493.84     42.20 o 
  -3  -1   1       20.71       58.06     17.43 o 
  -2  -1   1     4486.64     4993.43    107.20 o 
  -1  -1   1    15572.93    15886.74    380.69 o 
   1  -1   1    13971.26    13882.94    275.10 o 
   2  -1   1     8770.77     8712.36    159.17 o 
   3  -1   1    24457.04    25193.27    278.67 o 
   4  -1   1     3019.45     3243.01     95.96 o 
   5  -1   1     4981.14     5376.58    127.49 o 
   6  -1   1     3048.43     3062.99     92.89 o 
   7  -1   1     6945.41     6773.55    249.05 o 
   8  -1   1    20542.06    19927.15    391.91 o 
   9  -1   1     1524.33     1478.19     80.76 o 
  10  -1   1    10094.97    10537.68    679.74 o 
  11  -1   1     4348.13     4389.28    465.03 o 
  12  -1   1     2184.33     2336.65    358.97 o 
  13  -1   1      100.68      393.79    164.04 o 
  14  -1   1     1504.26     2276.19    393.65 o 
  15  -1   1     5093.79     5309.89    605.42 o 
 -15   0   1      278.68      439.54    212.31 o 
 -14   0   1      258.43      249.08    157.98 o 
 -13   0   1      922.44     1038.73    263.16 o 
 -12   0   1      125.20      484.50    172.16 o 
 -11   0   1    10054.50    10327.72    699.98 o 
 -10   0   1     1054.25     1084.82    114.46 o 
  -9   0   1     8400.22     8861.34    191.99 o 
  -8   0   1     2022.01     2021.92     93.09 o 
  -7   0   1    14298.78    14068.42    320.73 o 
  -6   0   1      744.81      726.54     52.44 o 
  -5   0   1        9.82       10.48      8.39 o 
  -4   0   1     8300.63     8459.08    134.68 o 
  -3   0   1    12115.88    12043.87    182.58 o 
  -2   0   1      233.94      310.50     26.92 o 
   2   0   1       39.18      181.42     43.26 o 
   3   0   1      404.82      448.82     86.48 o 
   4   0   1       48.33      220.83     70.37 o 
   5   0   1     9525.50    10940.84    492.46 o 
   6   0   1     4394.62     4515.71    348.67 o 
   7   0   1    41775.06    40516.67   1118.42 o 
   8   0   1     1933.29     2159.89    277.37 o 
   9   0   1     3355.09     3467.66    372.08 o 
  10   0   1      519.91      468.04    156.95 o 
  11   0   1     9540.53     9859.96    683.94 o 
  12   0   1     1603.06     1326.82    266.38 o 
  13   0   1        1.31       74.28    100.67 o 
  14   0   1     1056.85      885.80    252.95 o 
  15   0   1     5572.25     6948.40    694.36 o 
 -15   1   1      677.81      610.69    220.86 o 
 -14   1   1        0.30       -5.15     67.33 o 
 -13   1   1     2966.32     3051.15    420.39 o 
 -12   1   1    11619.01    10755.61   1060.67 o 
 -11   1   1      924.53      930.37    191.64 o 
 -10   1   1     3938.83     4046.14    144.29 o 
  -9   1   1     1164.38     1234.47    111.78 o 
  -8   1   1    20623.94    20974.30    363.75 o 
  -7   1   1     4713.40     4961.85    156.44 o 
  -6   1   1     1959.67     2027.77    111.46 o 
  -5   1   1     7907.10     7779.87    175.51 o 
  -4   1   1    14920.04    14723.35    223.40 o 
  -3   1   1       25.05       30.02     16.55 o 
  -2   1   1      148.02      153.54     18.61 o 
  -1   1   1    14827.12    14485.67    264.83 o 
   1   1   1    24565.94    24326.76    356.80 o 
   2   1   1       15.11       44.94     23.76 o 
   3   1   1    15344.19    15542.33    439.36 o 
   4   1   1     1983.50     2075.75    186.94 o 
   5   1   1        8.32       80.64     49.89 o 
   6   1   1      722.92      648.65    134.36 o 
   7   1   1     6979.12     7369.30    467.61 o 
   8   1   1    48266.69    50964.75   1307.79 o 
   9   1   1    10283.04    10334.18    630.16 o 
  10   1   1     3347.49     3674.60    399.81 o 
  11   1   1       78.67      -29.61     70.21 o 
  12   1   1     1420.81     1493.19    289.56 o 
  13   1   1      209.14      110.68    107.35 o 
  14   1   1     2900.93     3307.24    468.76 o 
  15   1   1      865.48      994.10    277.84 o 
 -15   2   1       13.00      244.81    166.98 o 
 -14   2   1        1.93      101.52    108.46 o 
 -13   2   1     1246.52     1075.61    256.99 o 
 -12   2   1     2657.46     2779.26    305.76 o 
 -11   2   1     7712.07     7467.13    217.76 o 
 -10   2   1     8551.94     9004.92    284.50 o 
  -9   2   1      154.64      164.82     47.52 o 
  -8   2   1     3395.48     3318.29    214.33 o 
  -7   2   1      927.31      929.84     78.10 o 
  -6   2   1      166.66      142.49     25.32 o 
  -5   2   1    30011.73    30163.95    338.19 o 
  -4   2   1     3375.22     3145.77    173.21 o 
  -3   2   1     2138.31     2146.65    104.24 o 
  -2   2   1    57370.32    58021.01    708.03 o 
  -1   2   1      599.84      653.91     73.13 o 
   0   2   1    14902.36    15437.01    336.26 o 
   1   2   1    25547.96    26757.79    315.90 o 
   2   2   1        3.73       21.14     12.74 o 
   3   2   1    31414.91    31431.29    327.44 o 
   4   2   1    17584.58    17528.32    158.41 o 
   5   2   1       20.27       16.58     12.90 o 
   6   2   1    21468.71    20283.49    641.65 o 
   7   2   1    17737.31    17537.18    723.98 o 
   8   2   1      388.93      434.05    142.71 o 
   9   2   1     6854.71     6636.93    507.94 o 
  10   2   1     1674.90     2182.17    311.58 o 
  11   2   1     1280.85     1170.79    243.24 o 
  12   2   1     4569.90     4945.38    516.86 o 
  13   2   1     1180.37     1324.69    293.50 o 
  14   2   1     3907.07     4179.66    525.69 o 
  15   2   1     3845.99     3693.78    518.00 o 
 -15   3   1     3910.48     3906.31    520.91 o 
 -14   3   1     1453.73     1298.36    293.92 o 
 -13   3   1     1903.08     1991.70    371.02 o 
 -12   3   1      103.83       50.87     41.99 o 
 -11   3   1      808.36      748.25     79.75 o 
 -10   3   1    11160.18    11475.10    301.06 o 
  -9   3   1       69.63       44.52     28.49 o 
  -8   3   1     9639.90     9572.22    259.85 o 
  -7   3   1     7204.23     7104.35    194.65 o 
  -6   3   1    24414.12    25052.75    448.74 o 
  -5   3   1      150.71      281.92     49.30 o 
  -4   3   1     8020.64     7802.61    255.01 o 
  -3   3   1      104.66       88.01     27.16 o 
  -2   3   1     7536.56     7326.52    300.09 o 
  -1   3   1       38.58       19.20     20.76 o 
   0   3   1     1595.73     1644.22    135.07 o 
   1   3   1    37957.87    38210.07    343.59 o 
   2   3   1    88720.12    86121.34    566.09 o 
   3   3   1    10446.36    10287.32    193.67 o 
   4   3   1     4206.59     3924.83    117.51 o 
   5   3   1     1117.09     1265.37     66.93 o 
   6   3   1      252.98      245.83     28.76 o 
   7   3   1      634.25      664.33     40.93 o 
   8   3   1      218.48      211.01     79.01 o 
   9   3   1     2214.39     1975.56    288.19 o 
  10   3   1    27248.02    27828.91   1123.73 o 
  11   3   1      681.24      861.62    215.35 o 
  12   3   1      364.57      304.01    140.63 o 
  13   3   1       22.92       92.16    111.89 o 
  14   3   1     3892.83     4560.89    556.27 o 
  15   3   1      769.48      707.49    248.12 o 
 -14   4   1      826.01      655.55    234.38 o 
 -13   4   1        1.53     -194.80    136.06 o 
 -12   4   1      443.37      355.01     79.02 o 
 -11   4   1      115.49       51.83     85.88 o 
 -10   4   1      513.07      429.45     94.25 o 
  -9   4   1    26887.32    26599.16    629.74 o 
  -8   4   1       28.29       30.74     23.98 o 
  -7   4   1        3.26       34.17     46.50 o 
  -6   4   1      190.27      138.99     43.79 o 
  -5   4   1    24384.61    23716.96    789.27 o 
  -4   4   1     2192.48     2499.01    151.98 o 
  -3   4   1      281.23      286.70     52.58 o 
  -2   4   1     4398.68     4388.93    264.56 o 
  -1   4   1    41753.15    40715.81    792.18 o 
   0   4   1       59.25       12.31     23.59 o 
   1   4   1    50907.16    50389.60    434.08 o 
   2   4   1    11197.66    11714.36    243.25 o 
   3   4   1    56271.48    55956.21    529.05 o 
   4   4   1      337.88      339.25     43.38 o 
   5   4   1      487.78      564.98     53.15 o 
   6   4   1     2187.58     2156.63    102.74 o 
   7   4   1     5583.77     5785.92    172.81 o 
   8   4   1      155.62      141.09     23.12 o 
   9   4   1     4533.90     4659.06    198.64 o 
  10   4   1      318.85      221.66    123.00 o 
  11   4   1    17593.63    17205.45    950.30 o 
  12   4   1      157.60      164.26    123.38 o 
  13   4   1     5225.33     5534.32    595.75 o 
  14   4   1       51.23       -1.29    113.73 o 
  15   4   1      472.47      300.30    171.26 o 
 -14   5   1      640.84      678.17    228.79 o 
 -13   5   1     9441.87     8756.48    756.58 o 
 -12   5   1      389.23      509.53     98.56 o 
 -11   5   1      230.25      101.56    155.93 o 
 -10   5   1     6424.95     6790.61    276.34 o 
  -9   5   1      810.06      740.97     80.13 o 
  -8   5   1    10415.38    10521.44    367.41 o 
  -7   5   1     7294.19     7121.57    296.31 o 
  -6   5   1      265.49       96.76    205.84 o 
  -5   5   1    29913.21    17884.88  15105.01 o 
  -4   5   1     3350.66     3248.82    191.30 o 
  -3   5   1       72.88       56.56     29.84 o 
  -2   5   1    10420.35    10910.59    461.91 o 
  -1   5   1     9365.02    10999.00    458.79 o 
   0   5   1     3837.62     3624.16    146.86 o 
   1   5   1      813.98     1103.97    102.34 o 
   2   5   1     8584.18     8638.69    186.66 o 
   3   5   1    47333.53    47848.67    596.08 o 
   4   5   1    14066.64    14853.52    308.17 o 
   5   5   1       60.39       75.22     24.53 o 
   6   5   1     4361.79     4274.22    139.07 o 
   7   5   1     9705.40     9420.10    242.12 o 
   8   5   1      949.30      895.57     90.47 o 
   9   5   1     8332.49     8194.53    199.30 o 
  10   5   1    10057.71    10128.49    321.15 o 
  11   5   1     6141.20     6620.70    609.32 o 
  12   5   1     3356.86     3420.95    457.76 o 
  13   5   1     1203.11     1483.41    321.01 o 
  14   5   1      133.42      305.68    163.27 o 
 -14   6   1      909.27      885.88    280.91 o 
 -13   6   1     3521.93     3773.58    514.88 o 
 -12   6   1     9736.39     9249.38    413.24 o 
 -11   6   1      987.24      902.43     89.20 o 
 -10   6   1     1994.69     2036.27    142.57 o 
  -9   6   1     3564.30     3577.14    306.68 o 
  -8   6   1     9743.74    10227.65    514.19 o 
  -7   6   1     8530.39     8974.70    480.90 o 
  -6   6   1     5731.66     5170.24    364.25 o 
  -5   6   1     2285.89     2094.05    233.51 o 
  -4   6   1     9372.84     9336.64    354.10 o 
  -3   6   1    19385.14    17196.53   3719.71 o 
  -2   6   1    12476.11    12171.28    533.56 o 
  -1   6   1    11709.54    12275.73    528.88 o 
   0   6   1     1497.51     1335.31     95.91 o 
   1   6   1    14504.45    14536.85    409.00 o 
   2   6   1     8607.56     8607.83    224.30 o 
   3   6   1     4719.96     4578.59    155.71 o 
   4   6   1    21885.85    22104.49    416.74 o 
   5   6   1    35012.85    36018.50    528.96 o 
   6   6   1    10922.24    11536.99    296.56 o 
   7   6   1     1492.51     1363.94    123.74 o 
   8   6   1      644.42      694.92     73.25 o 
   9   6   1       41.28       55.80     29.34 o 
  10   6   1      197.76      209.61     39.15 o 
  11   6   1     2687.72     2462.00    389.28 o 
  12   6   1     1787.44     1735.76    342.42 o 
  13   6   1     5272.84     5762.13    645.24 o 
  14   6   1     4351.20     4327.03    573.37 o 
 -13   7   1      978.58     1006.13    277.32 o 
 -12   7   1     1544.56     1539.86    245.86 o 
 -11   7   1     1222.14     1314.69    146.79 o 
 -10   7   1      453.96      299.26     71.01 o 
  -9   7   1     1773.33     1961.50    186.92 o 
  -8   7   1     2984.36     2694.50    218.69 o 
  -7   7   1      673.81      622.67    135.88 o 
  -6   7   1    19991.55    20665.49    581.58 o 
  -5   7   1     4415.05     4136.56    349.81 o 
  -4   7   1     6848.78     6600.87    433.13 o 
  -3   7   1     3450.97     3323.81    307.85 o 
  -2   7   1     5880.03     5868.98    401.61 o 
  -1   7   1     2608.70     3042.83    287.66 o 
   0   7   1       93.21       73.36     25.02 o 
   1   7   1      131.01      147.88     66.56 o 
   2   7   1    25796.28    25399.74    583.08 o 
   3   7   1    17860.01    18357.75    320.68 o 
   4   7   1    38930.59    39866.58    926.01 o 
   5   7   1     1858.65     1780.46    137.36 o 
   6   7   1     5755.47     5996.96    209.75 o 
   7   7   1        2.41        9.00     26.73 o 
   8   7   1       30.35       23.51     30.87 o 
   9   7   1     2457.89     2336.89    142.49 o 
  10   7   1     3661.84     3807.14    172.96 o 
  11   7   1     1952.90     2251.44    383.41 o 
  12   7   1     7711.92     8015.44    749.12 o 
  13   7   1       13.33      151.44    148.82 o 
  14   7   1     3157.54     3348.64    527.73 o 
 -13   8   1     1893.97     1863.05    393.36 o 
 -12   8   1      180.59      214.94     61.43 o 
 -11   8   1      343.43      254.64     76.46 o 
 -10   8   1     3795.70     3829.35    366.37 o 
  -9   8   1     2176.19     2375.71    289.81 o 
  -8   8   1      530.41      481.98    137.04 o 
  -7   8   1    15935.37    16030.42   1049.03 o 
  -6   8   1       10.01       28.86     41.09 o 
  -5   8   1     6868.55     6603.89    347.81 o 
  -4   8   1       36.62       52.53     82.47 o 
  -3   8   1     2325.84     2009.24    189.27 o 
  -2   8   1    36279.61    35946.73   1059.23 o 
  -1   8   1     1212.77     1041.43    181.66 o 
   0   8   1     2093.39     2011.01    130.27 o 
   1   8   1    22470.21    23956.24    615.67 o 
   2   8   1     2112.79     2272.21    189.40 o 
   3   8   1     3337.09     3590.94    163.31 o 
   4   8   1     7048.74     7192.93    201.66 o 
   5   8   1    13061.72    13734.82    338.10 o 
   6   8   1     4265.50     4179.81    212.64 o 
   7   8   1      291.20      341.55     53.10 o 
   8   8   1     3668.89     3363.99    192.32 o 
   9   8   1     7830.96     7750.03    313.03 o 
  10   8   1     3941.63     4000.14    250.57 o 
  11   8   1       66.80       16.24    100.01 o 
  12   8   1      127.32       16.97    123.50 o 
  13   8   1     9668.19    11723.30    962.08 o 
 -12   9   1     1137.40     1096.66    154.08 o 
 -11   9   1     7317.94     8033.74    581.46 o 
 -10   9   1     1312.43      945.70    201.15 o 
  -9   9   1     4474.88     4626.29    426.32 o 
  -8   9   1      880.95      825.84    188.39 o 
  -7   9   1      490.50      619.99    162.12 o 
  -6   9   1     1900.38     1828.93    270.79 o 
  -5   9   1     9728.47     9976.14    609.05 o 
  -4   9   1     2764.50     2255.48    287.85 o 
  -3   9   1    11891.24    11783.72    635.71 o 
  -2   9   1      613.24      501.24    101.75 o 
  -1   9   1    14760.77    15114.39    348.27 o 
   0   9   1     1646.08     1582.03    100.23 o 
   1   9   1     3324.77     3318.67    203.37 o 
   2   9   1     8345.65     8520.97    471.50 o 
   3   9   1     2776.86     2729.12    182.89 o 
   4   9   1     1270.53     1199.66    103.61 o 
   5   9   1     7899.84     7960.45    250.10 o 
   6   9   1     1333.08     1100.49    119.05 o 
   7   9   1     4307.23     4553.44    205.08 o 
   8   9   1     6048.28     6218.44    280.94 o 
   9   9   1     8414.11     8368.26    325.17 o 
  10   9   1      392.52      298.09     84.66 o 
  11   9   1      473.29      508.11    206.84 o 
  12   9   1      415.76      440.59    222.44 o 
  13   9   1     2712.69     2401.21    458.54 o 
 -12  10   1      990.78      873.93    209.47 o 
 -11  10   1     3240.64     3275.09    385.11 o 
 -10  10   1     3220.55     3178.15    376.58 o 
  -9  10   1     5406.97     6368.84    526.27 o 
  -8  10   1      136.66       58.42     76.91 o 
  -7  10   1      729.11      881.79    207.06 o 
  -6  10   1     6503.97     6114.64    511.31 o 
  -5  10   1     1762.48     1672.97    269.68 o 
  -4  10   1      333.27      347.25    126.83 o 
  -3  10   1     8932.32     9024.60    603.15 o 
  -2  10   1    14290.16    14343.60    754.39 o 
  -1  10   1     3976.75     3972.09    205.02 o 
   0  10   1     1407.75     1364.01    231.86 o 
   1  10   1      145.77      197.75     91.74 o 
   2  10   1     2339.36     1896.67    274.12 o 
   3  10   1     3412.56     3177.03    352.81 o 
   4  10   1     1363.48     1358.38    167.70 o 
   5  10   1     5296.37     5320.32    232.91 o 
   6  10   1    22222.87    22105.59    447.45 o 
   7  10   1     9504.82     8843.41    353.25 o 
   8  10   1       28.00      -19.97     57.45 o 
   9  10   1        6.58       52.40     40.78 o 
  10  10   1      910.99      941.63    143.10 o 
  11  10   1      660.05      118.67    108.85 o 
  12  10   1      196.58     -108.59    159.42 o 
 -11  11   1     2440.05     2128.64    331.30 o 
 -10  11   1      432.54      422.88    138.53 o 
  -9  11   1     2110.45     2079.72    324.68 o 
  -8  11   1        6.26       14.74     98.90 o 
  -7  11   1     6176.71     6340.30    551.08 o 
  -6  11   1     2760.79     3048.48    380.65 o 
  -5  11   1     4268.68     4250.26    449.09 o 
  -4  11   1    11023.21    10652.50    698.01 o 
  -3  11   1      268.39      233.32    123.91 o 
  -2  11   1      570.68      444.99    111.81 o 
  -1  11   1     6150.31     6298.10    264.46 o 
   0  11   1      526.85      431.94    146.02 o 
   1  11   1    14072.48    13497.88    765.01 o 
   2  11   1     4174.81     3906.59    411.14 o 
   3  11   1       11.03     -146.61     97.74 o 
   4  11   1    10429.46    10351.09    661.73 o 
   5  11   1     1108.20     1172.04    128.56 o 
   6  11   1     1317.01     1284.57    203.53 o 
   7  11   1     3992.89     3778.61    306.41 o 
   8  11   1     4767.42     4318.47    279.17 o 
   9  11   1      600.40      753.52    109.42 o 
  10  11   1      435.25      192.00    169.65 o 
  11  11   1      772.54      719.20    264.98 o 
 -10  12   1     3792.53     3807.80    454.26 o 
  -9  12   1      159.05      -18.40     84.24 o 
  -8  12   1     8950.99     9084.02    697.08 o 
  -7  12   1     2713.39     2875.84    392.49 o 
  -6  12   1     1071.39     1051.96    242.92 o 
  -5  12   1     2665.37     3359.96    420.27 o 
  -4  12   1     2209.54     2185.88    336.09 o 
  -3  12   1       94.11      -49.03     74.88 o 
  -2  12   1     2548.30     2523.56    181.83 o 
  -1  12   1       52.49       48.41     85.98 o 
   0  12   1    21407.44    20747.20   1000.22 o 
   1  12   1      316.13      165.49     97.65 o 
   2  12   1     1281.46     1181.76    239.58 o 
   3  12   1       45.97       10.50     75.54 o 
   4  12   1        6.96      -86.56     88.47 o 
   5  12   1     4734.67     4877.29    479.78 o 
   6  12   1        0.69      -94.81     86.54 o 
   7  12   1     2222.30     1957.67    301.02 o 
   8  12   1    10821.67    10749.53    732.75 o 
   9  12   1      652.44      677.29    144.71 o 
  10  12   1      173.53      444.75    228.42 o 
  -9  13   1       13.85     -226.93    151.29 o 
  -8  13   1       74.12      -56.97    128.00 o 
  -7  13   1     2625.44     1908.32    339.03 o 
  -6  13   1      267.68      181.08    118.46 o 
  -5  13   1     1138.85     1314.04    275.84 o 
  -4  13   1     1020.54     1209.68    263.47 o 
  -3  13   1     9702.28    10078.38    743.41 o 
  -2  13   1      180.09       10.47     73.57 o 
  -1  13   1      878.31      867.02    220.52 o 
   0  13   1      931.03      572.12    179.19 o 
   1  13   1    19464.08    19610.54   1020.86 o 
   2  13   1     1588.45     1344.11    276.12 o 
   3  13   1      187.94      302.97    136.11 o 
   4  13   1       52.96      -19.30     73.98 o 
   5  13   1     3916.12     3060.73    397.62 o 
   6  13   1      711.19      657.37    193.42 o 
   7  13   1     4830.13     4550.27    483.59 o 
   8  13   1     1753.91     1725.47    299.77 o 
   9  13   1     5570.43     5870.76    422.92 o 
  -8  14   1        8.39      -70.55    120.54 o 
  -7  14   1      942.27      907.53    247.33 o 
  -6  14   1      400.90      273.62    154.08 o 
  -5  14   1      245.09      290.71    147.21 o 
  -4  14   1     4031.05     4187.36    510.62 o 
  -3  14   1     1845.20     1824.95    338.77 o 
  -2  14   1      984.23      423.69    185.41 o 
  -1  14   1     4452.88     5024.93    545.64 o 
   0  14   1     2394.39     2342.72    377.84 o 
   1  14   1     1646.09     1800.28    336.70 o 
   2  14   1     2492.45     2146.07    356.81 o 
   3  14   1        3.97      -75.12     94.38 o 
   4  14   1     5117.84     5221.60    551.96 o 
   5  14   1      836.60      778.54    223.46 o 
   6  14   1       34.48      -87.96     98.10 o 
   7  14   1     4358.98     4217.37    483.53 o 
   8  14   1     3058.85     2872.05    398.34 o 
  -6  15   1     1746.05     1546.64    322.80 o 
  -5  15   1     2370.10     2588.52    420.38 o 
  -4  15   1     1956.26     1963.80    363.41 o 
  -3  15   1      987.36      875.53    248.65 o 
  -2  15   1      899.62      820.28    237.74 o 
  -1  15   1      956.87     1177.14    276.68 o 
   0  15   1      316.55      129.34     79.93 o 
   1  15   1        0.27     -115.73    124.18 o 
   2  15   1     1076.26      656.96    223.89 o 
   3  15   1     8806.93     8880.86    748.31 o 
   4  15   1     1269.56     1123.93    286.40 o 
   5  15   1      493.14      432.02    185.00 o 
   6  15   1      494.12      508.97    200.79 o 
   7  15   1      138.01       77.83    112.19 o 
  -2  16   1      734.49      762.51    228.91 o 
  -1  16   1       79.73       50.56    120.59 o 
   0  16   1     3813.98     3685.31    498.31 o 
   1  16   1      494.13      585.72    199.40 o 
   2  16   1     1978.87     1976.91    373.35 o 
   3  16   1        0.37     -200.19    142.98 o 
   4  16   1     3465.50     3242.68    476.07 o 
   5  16   1      134.50      255.90    151.43 o 
  -3 -16   2      818.66      478.13    206.94 o 
  -2 -16   2      687.59      404.24    211.09 o 
  -6 -15   2      143.63      198.75    140.14 o 
  -5 -15   2     5017.29     5583.88    615.46 o 
  -4 -15   2     2509.22     2384.59    404.95 o 
  -3 -15   2      548.09      818.80    237.18 o 
  -2 -15   2      112.19      111.73    121.13 o 
  -1 -15   2     1647.11     1733.21    346.33 o 
   0 -15   2      164.75      119.16    113.15 o 
   1 -15   2     1819.00     1291.06    298.30 o 
   2 -15   2      793.28     1043.01    274.32 o 
   3 -15   2      812.41     1028.82    284.39 o 
   4 -15   2     4344.24     4453.60    566.07 o 
   5 -15   2     1333.93      969.04    269.75 o 
  -8 -14   2      588.09      516.52    188.21 o 
  -7 -14   2      307.72      160.42    132.22 o 
  -6 -14   2     6141.42     6081.91    614.11 o 
  -5 -14   2      389.38      308.07    164.81 o 
  -4 -14   2     3018.41     3589.71    479.17 o 
  -3 -14   2     1161.53     1286.52    285.99 o 
  -2 -14   2     2175.70     1940.73    355.84 o 
  -1 -14   2        0.83       61.23     74.26 o 
   0 -14   2     1164.44     1213.83    280.40 o 
   1 -14   2      761.44      867.34    244.88 o 
   2 -14   2    11932.79    12144.16    871.64 o 
   3 -14   2      702.07      740.33    216.60 o 
   4 -14   2        2.82      -83.22     92.68 o 
   5 -14   2      447.43      381.80    172.78 o 
   6 -14   2     5813.32     5748.91    613.53 o 
   7 -14   2      113.50      159.39    119.36 o 
   8 -14   2        0.30       97.48     98.77 o 
  -9 -13   2     2018.52     2003.21    335.14 o 
  -8 -13   2      759.04      503.31    176.39 o 
  -7 -13   2       27.26      -72.59     96.04 o 
  -6 -13   2      113.99      124.86    122.76 o 
  -5 -13   2    10452.43    11456.44    809.26 o 
  -4 -13   2     1189.47     1583.03    308.40 o 
  -3 -13   2        4.67      -94.94     88.86 o 
  -2 -13   2     5653.38     6222.15    603.91 o 
  -1 -13   2     1140.55      785.84    220.76 o 
   0 -13   2     1038.51     1142.18    267.16 o 
   1 -13   2      438.32      197.28    130.89 o 
   2 -13   2     1906.66     2164.29    357.05 o 
   3 -13   2    11029.07    12120.21    835.09 o 
   4 -13   2        1.93     -154.75    116.84 o 
   5 -13   2     1286.23     1728.00    326.09 o 
   6 -13   2     4154.62     4720.12    530.48 o 
   7 -13   2     1373.59      975.99    264.47 o 
   8 -13   2      252.97      108.21     94.93 o 
   9 -13   2     1036.89      759.96    219.34 o 
 -10 -12   2     2271.08     1922.08    412.28 o 
  -9 -12   2     6073.74     5825.44    876.16 o 
  -8 -12   2      999.05      927.13    230.28 o 
  -7 -12   2      747.21     1015.17    230.87 o 
  -6 -12   2     1364.61     1108.04    245.79 o 
  -5 -12   2     5573.99     6306.52    576.24 o 
  -4 -12   2     2649.85     2617.97    372.99 o 
  -3 -12   2        0.24      -26.14     78.89 o 
  -2 -12   2     4383.76     3850.21    450.64 o 
  -1 -12   2    13652.34    14254.60    861.87 o 
   0 -12   2      365.62      324.50    139.82 o 
   1 -12   2     5677.32     5695.47    546.21 o 
   2 -12   2     2845.93     2679.81    383.47 o 
   3 -12   2      168.09      125.15    110.35 o 
   4 -12   2     4662.04     5011.55    521.77 o 
   5 -12   2      221.94       80.37     87.85 o 
   6 -12   2       51.53      -75.19    101.93 o 
   7 -12   2    12400.25    13188.81    853.97 o 
   8 -12   2     1385.47     1396.15    283.87 o 
   9 -12   2     1783.04     1835.70    334.75 o 
  10 -12   2     1579.77     1992.66    339.44 o 
 -11 -11   2     2912.02     3013.55    515.15 o 
 -10 -11   2      685.96      952.38    274.08 o 
  -9 -11   2       91.75       65.76    132.50 o 
  -8 -11   2      351.71      257.95    100.31 o 
  -7 -11   2      162.87      100.03     40.84 o 
  -6 -11   2      328.11      370.48    107.37 o 
  -5 -11   2       19.18      139.81    105.47 o 
  -4 -11   2     6565.42     6242.06    546.69 o 
  -3 -11   2    10282.35    10542.90    705.13 o 
  -2 -11   2     2887.56     2860.72    370.23 o 
  -1 -11   2     1118.49     1013.78    227.64 o 
   0 -11   2     5990.09     6100.21    535.46 o 
   1 -11   2     2369.57     2641.55    355.11 o 
   2 -11   2      188.07      383.64    147.87 o 
   3 -11   2      607.20      619.59    181.74 o 
   4 -11   2     2797.74     2616.74    362.36 o 
   5 -11   2    13098.40    14041.17    832.36 o 
   6 -11   2    14045.43    12779.07    794.31 o 
   7 -11   2      240.59      100.00    102.96 o 
   8 -11   2      814.38      616.22    193.58 o 
   9 -11   2     2425.06     1984.76    324.92 o 
  10 -11   2       28.32       78.95     79.25 o 
  11 -11   2       18.27       30.49     88.01 o 
 -12 -10   2      120.23      168.81    136.25 o 
 -11 -10   2     1461.52     1554.27    358.40 o 
 -10 -10   2     1303.17     1530.48    203.92 o 
  -9 -10   2      660.60      397.65    105.76 o 
  -8 -10   2      159.01       82.31     56.09 o 
  -7 -10   2     1572.49     1542.04    284.13 o 
  -6 -10   2     5532.38     5831.55    376.43 o 
  -5 -10   2     6636.31     6645.54    326.59 o 
  -4 -10   2      434.21      470.44    142.99 o 
  -3 -10   2       67.85       11.35     62.06 o 
  -2 -10   2    14355.06    14383.29    781.71 o 
  -1 -10   2      347.71      342.40    131.21 o 
   0 -10   2     2237.54     1887.02    286.18 o 
   1 -10   2    10908.37    10523.89    673.82 o 
   2 -10   2     3101.65     2986.37    119.00 o 
   3 -10   2        4.76      -17.65     74.78 o 
   4 -10   2     8898.51     9167.97    635.18 o 
   5 -10   2      386.09      393.23    149.25 o 
   6 -10   2     8140.11     8634.68    623.93 o 
   7 -10   2     2052.85     2025.71    307.96 o 
   8 -10   2     5594.87     5609.35    508.50 o 
   9 -10   2     2836.75     2704.50    355.07 o 
  10 -10   2      268.82      334.60    135.01 o 
  11 -10   2       28.43       70.76     85.89 o 
  12 -10   2      275.05      132.21    104.66 o 
 -12  -9   2        4.27       63.86    135.58 o 
 -11  -9   2      581.77      455.60    194.42 o 
 -10  -9   2     8790.20     8763.82    493.02 o 
  -9  -9   2        1.28      -59.93    123.83 o 
  -8  -9   2      431.79      351.64    100.34 o 
  -7  -9   2     2865.12     2745.05    513.83 o 
  -6  -9   2     9632.92     9842.15    543.90 o 
  -5  -9   2     2159.80     2153.27    245.51 o 
  -4  -9   2       73.88      125.80     32.83 o 
  -3  -9   2     2802.05     2484.45    268.64 o 
  -2  -9   2    14063.50    13340.92    415.60 o 
  -1  -9   2      599.11      498.24     85.53 o 
   0  -9   2     2684.25     2475.00    181.00 o 
   1  -9   2        1.73     -115.59     87.93 o 
   2  -9   2    11014.50    10466.21    636.74 o 
   3  -9   2        3.75      -42.71     52.01 o 
   4  -9   2      653.60      616.61    154.38 o 
   5  -9   2     7300.95     6439.34    510.29 o 
   6  -9   2     1221.97      629.88    176.75 o 
   7  -9   2      201.36      172.89     84.00 o 
   8  -9   2     6486.67     6498.51    517.27 o 
   9  -9   2       22.04     -127.92     96.66 o 
  10  -9   2     9961.91     9952.59    639.12 o 
  11  -9   2        1.03      -71.20     88.77 o 
  12  -9   2     2914.20     2252.20    303.63 o 
 -13  -8   2      785.51      544.25    225.30 o 
 -12  -8   2      295.02      179.76    123.05 o 
 -11  -8   2     2293.18     1765.24    355.93 o 
 -10  -8   2     1691.63     1483.77    227.55 o 
  -9  -8   2    16026.73    17293.67    592.38 o 
  -8  -8   2     1591.90     1523.06    140.64 o 
  -7  -8   2     4274.53     4047.74    226.71 o 
  -6  -8   2      480.48      555.51     91.67 o 
  -5  -8   2      102.97       95.18     40.90 o 
  -4  -8   2      358.36      327.25     49.49 o 
  -3  -8   2    14419.91    14202.73    480.41 o 
  -2  -8   2       50.99      -17.56     56.22 o 
  -1  -8   2    21925.69    22859.18    853.16 o 
   0  -8   2     3737.17     4413.63    386.59 o 
   1  -8   2    21432.98    21858.41    862.88 o 
   2  -8   2      770.97      722.59    159.78 o 
   3  -8   2      896.02      926.44    133.46 o 
   4  -8   2       59.24       56.39     38.99 o 
   5  -8   2       55.82       71.16     77.43 o 
   6  -8   2     1826.84     1788.85    273.94 o 
   7  -8   2     2572.80     2269.45    290.73 o 
   8  -8   2     2391.60     1814.88    259.79 o 
   9  -8   2    18972.74    20722.46    875.57 o 
  10  -8   2     1025.48     1218.28    217.57 o 
  11  -8   2      811.32      759.19    173.11 o 
  12  -8   2      126.38       49.09     67.65 o 
  13  -8   2      438.39      340.76    189.66 o 
 -13  -7   2     1294.31     1315.66    325.05 o 
 -12  -7   2      520.11      276.19    157.08 o 
 -11  -7   2     9874.76    10345.37    817.58 o 
 -10  -7   2     5284.48     5263.41    312.99 o 
  -9  -7   2     2088.75     2088.16    154.43 o 
  -8  -7   2     3180.38     3220.68    192.04 o 
  -7  -7   2       18.74        3.13     28.05 o 
  -6  -7   2      609.94      686.30     77.80 o 
  -5  -7   2     1929.39     1985.30    127.67 o 
  -4  -7   2     7684.17     7994.73    251.44 o 
  -3  -7   2    13166.83    13136.83    365.97 o 
  -2  -7   2    28426.17    30103.01    670.87 o 
  -1  -7   2    13321.80    14154.50    461.34 o 
   0  -7   2       90.39      184.57     84.39 o 
   1  -7   2     3764.38     3933.21    346.44 o 
   2  -7   2    10392.60    10625.62    564.89 o 
   3  -7   2    12042.77    11851.27    600.02 o 
   4  -7   2     7966.20     8087.26    500.80 o 
   5  -7   2    16865.67    17412.96    544.51 o 
   6  -7   2     7551.38     8035.05    372.04 o 
   7  -7   2     7029.92     7168.47    355.22 o 
   8  -7   2        3.11      -79.36     62.61 o 
   9  -7   2      115.07        3.88     44.09 o 
  10  -7   2     9051.76     8565.89    516.83 o 
  11  -7   2     2965.27     2979.72    308.32 o 
  12  -7   2     1371.01     1302.44    268.84 o 
  13  -7   2     1088.76     1053.85    283.40 o 
 -14  -6   2     1315.85     1405.11    342.61 o 
 -13  -6   2       21.14      124.52    125.55 o 
 -12  -6   2     1556.16     1437.31    323.12 o 
 -11  -6   2      432.40      386.61     73.38 o 
 -10  -6   2      911.61      809.47     91.31 o 
  -9  -6   2     3391.17     3086.50    174.95 o 
  -8  -6   2     3084.28     3112.52    175.02 o 
  -7  -6   2    13569.92    13108.21    317.12 o 
  -6  -6   2    15259.29    15888.94    341.95 o 
  -5  -6   2      354.80      381.06     62.31 o 
  -4  -6   2     5632.76     5423.92    223.26 o 
  -3  -6   2    12960.99    12902.47    260.85 o 
  -2  -6   2       11.86       -5.46     18.49 o 
  -1  -6   2     2444.75     2763.78    190.91 o 
   0  -6   2     3190.38     1259.03   1339.03 o 
   1  -6   2    29339.68    30867.65    888.67 o 
   2  -6   2    11150.42    11237.85    541.10 o 
   3  -6   2    22062.69    22708.77    563.57 o 
   4  -6   2      276.54      386.40     78.21 o 
   5  -6   2     8397.16     8149.68    469.49 o 
   6  -6   2     1306.46     1000.47    166.89 o 
   7  -6   2     1665.27     1462.58    200.98 o 
   8  -6   2     4672.77     4399.32    352.09 o 
   9  -6   2      105.16       60.64     43.92 o 
  10  -6   2     3656.91     3409.66    306.83 o 
  11  -6   2     7220.77     7403.13    366.06 o 
  12  -6   2      110.01       63.93     42.63 o 
  13  -6   2     4562.29     4239.53    550.96 o 
  14  -6   2      110.16       53.04     92.17 o 
 -14  -5   2     3070.62     3252.88    495.18 o 
 -13  -5   2        4.69      -18.84     70.83 o 
 -12  -5   2      723.00      567.79    194.91 o 
 -11  -5   2      327.56      387.31     70.04 o 
 -10  -5   2     1955.19     2088.67    134.50 o 
  -9  -5   2      613.39      663.57     78.78 o 
  -8  -5   2    22862.95    23404.19    544.34 o 
  -7  -5   2     1397.43     1528.83    104.02 o 
  -6  -5   2     8516.20     9108.00    274.27 o 
  -5  -5   2       12.37      -13.20     21.94 o 
  -4  -5   2    15100.14    15151.24    342.87 o 
  -3  -5   2      712.51      758.30     64.91 o 
  -2  -5   2       26.75       20.86     18.52 o 
  -1  -5   2       98.79      102.82     31.17 o 
   0  -5   2    39691.45    38707.13    912.78 o 
   1  -5   2      216.40      156.33     63.85 o 
   2  -5   2     6316.55     5778.11    357.33 o 
   3  -5   2      941.61      809.84     98.15 o 
   4  -5   2    64691.34    45362.84  21570.28 o 
   5  -5   2      443.28      162.06    252.75 o 
   6  -5   2      237.74       50.61    111.83 o 
   7  -5   2      323.10      181.39     53.22 o 
   8  -5   2    12695.67    12822.42    409.18 o 
   9  -5   2      243.07      283.23     66.01 o 
  10  -5   2      165.87      127.57     41.88 o 
  11  -5   2      113.64       50.80     42.91 o 
  12  -5   2    20900.26    20716.11    450.07 o 
  13  -5   2      102.74      116.25    135.76 o 
  14  -5   2        8.57      -14.44    113.64 o 
 -14  -4   2     1079.87     1029.39    276.75 o 
 -13  -4   2       10.87     -129.85    121.74 o 
 -12  -4   2     1785.66     1992.63    349.43 o 
 -11  -4   2     2092.26     2087.13    105.71 o 
 -10  -4   2     1404.44     1545.92    106.10 o 
  -9  -4   2       79.31       70.47     30.14 o 
  -8  -4   2     3159.24     3124.04    140.03 o 
  -7  -4   2    27572.09    28196.66    408.55 o 
  -6  -4   2     9375.56     9093.26    253.93 o 
  -5  -4   2      124.95      117.83     28.52 o 
  -4  -4   2     4908.93     4658.25    152.06 o 
  -3  -4   2      218.64      371.73     45.51 o 
  -2  -4   2     5852.02     6038.21    146.85 o 
  -1  -4   2     4141.46     4600.27    276.20 o 
   0  -4   2    16080.16    17359.96    555.93 o 
   1  -4   2    56644.57    56325.91   1008.76 o 
   2  -4   2    10273.32    10514.83    437.81 o 
   3  -4   2     5322.88     5709.15    280.55 o 
   4  -4   2     7197.52     7523.09    274.11 o 
   5  -4   2    13877.16    14879.59    390.19 o 
   6  -4   2     3626.59     3939.58    203.65 o 
   7  -4   2     5534.69     5540.59    242.56 o 
   8  -4   2     4727.31     4279.83    234.27 o 
   9  -4   2    15368.94    15433.67    363.43 o 
  10  -4   2     3239.57     3024.08    128.31 o 
  11  -4   2     4614.96     4558.96    155.38 o 
  12  -4   2      637.00      640.96    219.11 o 
  13  -4   2     5191.24     5675.57    603.70 o 
  14  -4   2      261.92      191.25    164.62 o 
 -15  -3   2     3603.96     3595.31    508.73 o 
 -14  -3   2      393.28      351.29    158.46 o 
 -13  -3   2      572.26      391.89    166.96 o 
 -12  -3   2     4779.19     5743.14    568.30 o 
 -11  -3   2     4707.33     4522.74    144.46 o 
 -10  -3   2       65.91       55.32     17.36 o 
  -9  -3   2      396.19      431.81     61.69 o 
  -8  -3   2      641.79      682.06     64.58 o 
  -7  -3   2     1854.75     1972.28    112.93 o 
  -6  -3   2    14254.07    13455.04    284.99 o 
  -5  -3   2     1824.08     1815.91    102.64 o 
  -4  -3   2     8869.24     8884.32    192.45 o 
  -3  -3   2    37881.36    39471.38    448.93 o 
  -2  -3   2     1182.08     1279.84     67.89 o 
  -1  -3   2     1633.37     1375.24     78.08 o 
   0  -3   2    34595.98    35957.05    716.43 o 
   1  -3   2      393.87      428.69     81.63 o 
   2  -3   2     8626.56     8838.54    256.16 o 
   3  -3   2      435.60      482.34     61.85 o 
   4  -3   2       23.53       11.41     17.67 o 
   5  -3   2    49731.38    50577.01   1197.70 o 
   6  -3   2    18785.36    19579.90    402.10 o 
   7  -3   2     3431.79     3337.56    166.94 o 
   8  -3   2    10590.95    10571.19    288.88 o 
   9  -3   2      446.20      338.25     52.15 o 
  10  -3   2     3173.44     3142.53    113.69 o 
  11  -3   2     1916.35     1769.14     94.10 o 
  12  -3   2      790.59      561.65    186.81 o 
  13  -3   2     6274.10     7541.68    674.14 o 
  14  -3   2     5664.41     6522.50    651.59 o 
  15  -3   2     2008.00     2266.49    400.14 o 
 -15  -2   2     1066.78     1249.98    306.09 o 
 -14  -2   2     4570.58     5075.31    574.86 o 
 -13  -2   2     9846.48    10435.51    783.72 o 
 -12  -2   2      646.79      289.63    164.40 o 
 -11  -2   2      877.01      721.87    134.17 o 
 -10  -2   2     1933.85     2206.80     85.39 o 
  -9  -2   2      677.16      748.58     53.60 o 
  -8  -2   2     2166.53     2319.99     94.64 o 
  -7  -2   2     9107.47     9426.18    244.03 o 
  -6  -2   2    20470.46    20272.27    332.02 o 
  -5  -2   2    64467.86    63986.69    582.96 o 
  -4  -2   2     9856.03     9762.10    190.78 o 
  -3  -2   2     1630.62     1599.62     71.67 o 
  -2  -2   2      975.44      915.08     50.65 o 
  -1  -2   2      699.22      712.91     42.20 o 
   0  -2   2     3433.75     3404.25    190.17 o 
   1  -2   2      768.00      942.66    101.38 o 
   2  -2   2     1584.94     1281.04     84.85 o 
   3  -2   2    39626.76    41265.75    483.40 o 
   4  -2   2     5391.11     5253.82    175.48 o 
   5  -2   2     2171.16     2498.81    123.07 o 
   6  -2   2     8371.03     8322.96    246.77 o 
   7  -2   2    20620.69    21123.09    498.20 o 
   8  -2   2     5205.66     5442.52    129.17 o 
   9  -2   2      638.38      662.11     50.79 o 
  10  -2   2     6199.79     5921.87    236.86 o 
  11  -2   2     4528.97     4750.01    492.02 o 
  12  -2   2     2323.99     2353.87    365.82 o 
  13  -2   2     2091.33     2038.61    363.92 o 
  14  -2   2      254.00      204.29    118.41 o 
  15  -2   2     9652.07    10945.20    866.53 o 
 -15  -1   2     1181.14      844.98    249.52 o 
 -14  -1   2      124.54      204.36    145.52 o 
 -13  -1   2     1389.86     1567.26    308.29 o 
 -12  -1   2     8585.86    10040.74    727.46 o 
 -11  -1   2     2426.52     2260.41    309.85 o 
 -10  -1   2      176.11      171.71     31.36 o 
  -9  -1   2    12276.56    12062.84    214.65 o 
  -8  -1   2    14444.25    14345.72    222.87 o 
  -7  -1   2     6878.39     6919.62    238.45 o 
  -6  -1   2    16501.13    17184.84    302.34 o 
  -5  -1   2     1098.83     1053.67     66.71 o 
  -4  -1   2    18126.71    16666.87    300.94 o 
  -3  -1   2       14.91       44.10     15.05 o 
  -2  -1   2     4376.13     4698.56    102.57 o 
  -1  -1   2    13338.68    12770.72    159.85 o 
   0  -1   2     3923.47     3697.41    140.24 o 
   1  -1   2      464.74      546.87     62.75 o 
   2  -1   2    66980.98    63854.10    501.50 o 
   3  -1   2      878.08      941.85     57.96 o 
   4  -1   2    72853.13    71891.06    480.78 o 
   5  -1   2     1264.90     1246.69     64.29 o 
   6  -1   2    22396.78    22404.18    400.15 o 
   7  -1   2    27125.96    26473.37    212.57 o 
   8  -1   2      324.77      364.22    140.70 o 
   9  -1   2      533.96      646.40    178.40 o 
  10  -1   2     7489.92     7010.99    559.57 o 
  11  -1   2     1572.33     1789.19    298.16 o 
  12  -1   2     3688.85     3546.50    439.56 o 
  13  -1   2      896.55     1082.17    260.03 o 
  14  -1   2     4138.79     3608.86    481.52 o 
  15  -1   2      866.60      722.33    245.16 o 
 -15   0   2     4161.87     4764.63    567.01 o 
 -14   0   2       28.03     -175.95    132.36 o 
 -13   0   2     1034.19     1609.26    309.61 o 
 -12   0   2    11678.64    12100.44    404.12 o 
 -11   0   2      512.55      514.22     53.19 o 
 -10   0   2       22.82       14.22     49.25 o 
  -9   0   2     2204.62     2309.75    114.75 o 
  -8   0   2    22204.89    22921.78    470.13 o 
  -7   0   2     4565.23     4669.80    132.10 o 
  -6   0   2      623.68      580.84     46.20 o 
  -5   0   2     8771.50     8672.59    203.12 o 
  -4   0   2    29087.72    29260.91    477.29 o 
  -3   0   2     3303.88     3486.16    103.23 o 
  -2   0   2     3719.62     3723.78     93.49 o 
  -1   0   2     5136.21     5618.15    126.33 o 
   0   0   2    61572.68    53572.80    594.31 o 
   1   0   2     4171.67     4635.28    106.13 o 
   2   0   2     8994.36     8524.53    118.80 o 
   3   0   2    20174.93    19350.07    247.11 o 
   4   0   2    14374.05    14268.22    357.87 o 
   5   0   2     5669.02     6040.25    367.56 o 
   6   0   2    11731.92    11975.92    566.23 o 
   7   0   2     2773.17     2935.46    306.82 o 
   8   0   2    22958.54    23273.57    892.08 o 
   9   0   2      882.01      891.19    197.81 o 
  10   0   2     4872.41     5041.32    474.65 o 
  11   0   2    11834.44    11562.91    740.44 o 
  12   0   2       63.34      -45.24     86.68 o 
  13   0   2       86.14       25.62     97.81 o 
  14   0   2       22.99      -35.04     95.80 o 
  15   0   2     1313.54     1868.69    365.94 o 
 -15   1   2     1147.53     1375.55    305.32 o 
 -14   1   2     1484.04     1539.37    319.05 o 
 -13   1   2     4358.14     4730.40    518.26 o 
 -12   1   2      102.34       73.33     72.59 o 
 -11   1   2     8139.44     8117.26    400.60 o 
 -10   1   2     7815.48     8140.82    230.50 o 
  -9   1   2     2918.79     2962.63    139.34 o 
  -8   1   2      172.56      146.11     34.39 o 
  -7   1   2     2844.45     3110.38    135.29 o 
  -6   1   2     1364.92     1317.94     84.86 o 
  -5   1   2     6552.88     6753.96    179.64 o 
  -4   1   2     6396.93     6383.45    143.70 o 
  -3   1   2    28075.10    27420.46    298.31 o 
  -2   1   2    77635.91    79524.52    803.47 o 
  -1   1   2    36017.22    39015.19    532.73 o 
   0   1   2        0.41       21.39     18.33 o 
   1   1   2      328.95      259.50     26.53 o 
   2   1   2      169.43      229.22     26.12 o 
   3   1   2     1120.28     1120.98    119.79 o 
   4   1   2     1416.63     1399.95    153.52 o 
   5   1   2     6023.06     5811.96    346.34 o 
   6   1   2    22237.71    22053.28    745.44 o 
   7   1   2    42305.23    41304.16   1105.70 o 
   8   1   2     6019.10     6051.77    451.30 o 
   9   1   2     1541.60     1549.52    250.38 o 
  10   1   2     5577.97     5402.09    485.38 o 
  11   1   2       99.69      245.29    116.85 o 
  12   1   2      797.49      927.29    239.02 o 
  13   1   2      449.18      262.83    142.03 o 
  14   1   2     3089.86     3500.89    478.98 o 
  15   1   2    11782.08    12345.92    920.06 o 
 -15   2   2       14.28      -44.75    114.33 o 
 -14   2   2       11.52      -72.30    107.16 o 
 -13   2   2     7421.98     7110.01    642.51 o 
 -12   2   2     7166.43     7334.82    375.74 o 
 -11   2   2     2413.88     2452.73    160.43 o 
 -10   2   2     1440.46     1421.67    106.94 o 
  -9   2   2     6643.36     6702.36    223.54 o 
  -8   2   2        1.72       -1.64     20.80 o 
  -7   2   2     8525.18     8086.15    228.80 o 
  -6   2   2    13532.62    14006.08    286.25 o 
  -5   2   2    35816.70    34957.98    486.41 o 
  -4   2   2    19348.23    19206.14    278.51 o 
  -3   2   2    50943.71    51878.05    699.37 o 
  -2   2   2    26211.86    27630.48    514.87 o 
  -1   2   2     4981.23     5283.51    215.66 o 
   0   2   2     1311.32     1471.50    108.47 o 
   1   2   2     7492.74     7446.69    141.67 o 
   2   2   2    18272.80    18033.44    325.41 o 
   3   2   2    24866.96    25062.71    333.42 o 
   4   2   2      398.58      331.96     25.62 o 
   5   2   2     9314.59     9145.82    462.12 o 
   6   2   2      267.06      201.39     81.55 o 
   7   2   2    12652.76    13732.61    637.71 o 
   8   2   2    12306.13    11960.86    641.78 o 
   9   2   2    16099.70    15483.81    774.06 o 
  10   2   2     3419.37     3610.74    402.41 o 
  11   2   2     4265.99     4031.50    446.25 o 
  12   2   2        0.46       65.37     79.58 o 
  13   2   2     8991.88     9803.01    760.19 o 
  14   2   2     2097.92     2640.52    424.57 o 
  15   2   2      934.16     1024.54    282.89 o 
 -15   3   2      145.50      244.22    136.30 o 
 -14   3   2     3166.76     3217.76    453.39 o 
 -13   3   2       19.31      124.87    113.19 o 
 -12   3   2       96.31      118.69     50.56 o 
 -11   3   2     1494.46     1406.53    113.79 o 
 -10   3   2     2394.00     2176.17    140.07 o 
  -9   3   2    21188.12    21295.86    417.98 o 
  -8   3   2     2242.24     2148.08    130.24 o 
  -7   3   2     2701.35     2637.07    155.58 o 
  -6   3   2      176.22       93.51     26.41 o 
  -5   3   2    11573.04    11704.62    289.61 o 
  -4   3   2     2992.92     3190.98    155.82 o 
  -3   3   2     8768.52     9129.98    254.60 o 
  -2   3   2    28545.31    29135.70    604.46 o 
  -1   3   2     2116.47     2198.33    162.43 o 
   0   3   2      829.17      845.24     98.30 o 
   1   3   2     1381.80     1425.61     54.88 o 
   2   3   2    18425.43    19156.29    329.38 o 
   3   3   2    33270.85    33865.03    345.59 o 
   4   3   2      988.08      945.51     56.49 o 
   5   3   2      301.28      386.61     34.52 o 
   6   3   2    35125.89    34894.95    542.54 o 
   7   3   2     3353.31     3378.40    126.13 o 
   8   3   2     1361.85     1470.14    234.22 o 
   9   3   2    20009.04    20283.07    901.30 o 
  10   3   2        4.86       27.49     78.92 o 
  11   3   2     3267.23     2867.10    381.61 o 
  12   3   2       26.55       51.99     98.33 o 
  13   3   2      877.31     1206.16    285.30 o 
  14   3   2     7037.61     6864.10    677.98 o 
  15   3   2      333.04      104.47    125.00 o 
 -14   4   2      256.47      118.86    116.72 o 
 -13   4   2      280.64      400.98    162.68 o 
 -12   4   2     2594.70     2475.40    211.72 o 
 -11   4   2      300.81      258.37     65.00 o 
 -10   4   2    15507.97    15263.59    462.43 o 
  -9   4   2        1.89        6.41     37.02 o 
  -8   4   2    10779.21    10789.61    409.91 o 
  -7   4   2      257.04      249.26     43.59 o 
  -6   4   2     9170.06     8951.27    302.81 o 
  -5   4   2      108.57      134.10     42.53 o 
  -4   4   2      216.87      105.09     35.00 o 
  -3   4   2     2780.13     3178.43    184.62 o 
  -2   4   2    32585.83    31979.56    711.46 o 
  -1   4   2     2709.70     2729.22    204.10 o 
   0   4   2     4817.23     5356.69    281.69 o 
   1   4   2     2737.05     2840.54    111.40 o 
   2   4   2    36977.55    36267.98    356.30 o 
   3   4   2        5.74        9.11     14.18 o 
   4   4   2     1887.48     2059.62     99.30 o 
   5   4   2      370.07      422.57     57.12 o 
   6   4   2     9410.10     9193.21    195.08 o 
   7   4   2     1264.41     1287.02     71.03 o 
   8   4   2     2538.58     2764.21    128.20 o 
   9   4   2      205.98      211.28     36.75 o 
  10   4   2    29883.14    29908.96   1182.67 o 
  11   4   2       32.29      -49.47     70.02 o 
  12   4   2      601.14      842.46    221.10 o 
  13   4   2     1534.42     2114.76    376.32 o 
  14   4   2       93.35     -127.90    135.69 o 
  15   4   2       51.73       32.41    107.26 o 
 -14   5   2     1109.94      957.28    273.52 o 
 -13   5   2     2185.13     1995.81    366.01 o 
 -12   5   2       15.28       10.57     38.54 o 
 -11   5   2       22.53      -46.44     48.25 o 
 -10   5   2     1694.32     1641.43    166.95 o 
  -9   5   2    18669.59    19399.95    476.06 o 
  -8   5   2     3693.72     3815.30    208.83 o 
  -7   5   2     3353.21     3423.76    207.80 o 
  -6   5   2     1318.99     1222.87    318.60 o 
  -5   5   2        1.00      -22.96     26.73 o 
  -4   5   2     3139.83     2425.42    933.94 o 
  -3   5   2    12554.93    13234.54    379.01 o 
  -2   5   2    21435.55    21376.13    646.87 o 
  -1   5   2    55018.05    53217.23    995.07 o 
   0   5   2     4669.78     4251.04    173.56 o 
   1   5   2      634.93      629.56     57.46 o 
   2   5   2     3229.07     3329.90    118.79 o 
   3   5   2     6234.50     6064.59    241.58 o 
   4   5   2      249.90      199.38     37.71 o 
   5   5   2     3358.20     3487.08    198.13 o 
   6   5   2     9452.61     9739.82    235.83 o 
   7   5   2    15316.98    15255.19    366.03 o 
   8   5   2     9150.01     9386.88    272.59 o 
   9   5   2     5348.05     5360.30    179.49 o 
  10   5   2      300.45      274.88     49.21 o 
  11   5   2     5406.29     4769.20    518.05 o 
  12   5   2      616.89      246.09    144.17 o 
  13   5   2       52.37       54.52     95.58 o 
  14   5   2     1915.56     2175.32    396.29 o 
 -14   6   2     4271.79     4446.52    564.84 o 
 -13   6   2     7458.13     8765.00    769.14 o 
 -12   6   2     1008.05      843.79    133.67 o 
 -11   6   2     3796.48     3748.64    241.70 o 
 -10   6   2     1315.95     1236.79    114.07 o 
  -9   6   2     1685.69     1638.46    127.94 o 
  -8   6   2     1102.18     1090.77    173.06 o 
  -7   6   2      291.41      364.38    102.28 o 
  -6   6   2    23145.23    22167.17    745.69 o 
  -5   6   2    13186.86    13088.81    569.97 o 
  -4   6   2    12322.01    12204.33    403.48 o 
  -3   6   2    13317.10    13597.21    415.68 o 
  -2   6   2     8148.63     8797.30    451.23 o 
  -1   6   2      115.31      199.22     70.25 o 
   0   6   2    20164.94    20754.87    411.81 o 
   1   6   2     2598.10     2317.34    118.12 o 
   2   6   2     3642.77     3976.22    155.94 o 
   3   6   2    11370.84    11310.73    276.38 o 
   4   6   2    14327.02    14743.44    333.60 o 
   5   6   2     4838.11     5018.66    194.56 o 
   6   6   2     8451.12     8831.54    255.30 o 
   7   6   2      562.41      658.28     63.60 o 
   8   6   2       43.28       49.93     38.86 o 
   9   6   2     6306.57     6579.21    199.66 o 
  10   6   2      193.80      125.15     25.52 o 
  11   6   2     3308.22     2784.03    407.05 o 
  12   6   2     8638.24     9970.25    802.04 o 
  13   6   2     1393.14     1427.73    320.92 o 
  14   6   2     1120.93     1260.92    317.98 o 
 -13   7   2      727.64      504.76    225.69 o 
 -12   7   2        9.61      -28.41     54.10 o 
 -11   7   2      717.29      557.63    110.23 o 
 -10   7   2       24.91       -4.36     36.44 o 
  -9   7   2      991.22      803.08     97.82 o 
  -8   7   2     2458.00     2295.82    201.06 o 
  -7   7   2    25648.61    25332.88    819.08 o 
  -6   7   2     1931.38     2031.36    186.63 o 
  -5   7   2     3278.73     3436.30    315.14 o 
  -4   7   2     2582.74     2616.09    271.69 o 
  -3   7   2    18292.13    19215.46    728.02 o 
  -2   7   2     6502.00     6903.02    433.10 o 
  -1   7   2     1186.22     1257.22    184.57 o 
   0   7   2     5780.68     5786.25    227.31 o 
   1   7   2    41122.12    40742.25    738.11 o 
   2   7   2    10937.79    11530.52    392.24 o 
   3   7   2     1630.71     1704.90    100.74 o 
   4   7   2       44.65        7.94     25.65 o 
   5   7   2    21442.66    22202.88    446.38 o 
   6   7   2      449.41      413.65     59.26 o 
   7   7   2       17.08      -10.59     15.98 o 
   8   7   2        5.21      -51.32     48.57 o 
   9   7   2    13342.86    14188.49    501.81 o 
  10   7   2      187.38      102.60     32.75 o 
  11   7   2     3108.78     2981.36    436.73 o 
  12   7   2     1031.96     1363.33    314.55 o 
  13   7   2     8799.95     8640.14    800.47 o 
  14   7   2     1399.33     1692.61    373.01 o 
 -13   8   2      661.27      433.08    213.90 o 
 -12   8   2        0.82       57.35     46.07 o 
 -11   8   2     1893.11     1718.76    322.32 o 
 -10   8   2     4890.96     5379.77    310.04 o 
  -9   8   2      292.95      160.81     94.41 o 
  -8   8   2     1766.15     2090.08    271.91 o 
  -7   8   2      388.23      518.69    142.99 o 
  -6   8   2    25538.12    25534.96    689.66 o 
  -5   8   2      198.48      158.39     76.12 o 
  -4   8   2     3271.99     3354.27    245.00 o 
  -3   8   2     8371.81     8615.18    384.84 o 
  -2   8   2      225.85      354.89    104.01 o 
  -1   8   2       11.67      -10.31     35.92 o 
   0   8   2     2184.35     2160.76    256.65 o 
   1   8   2     5485.17     5708.00    298.03 o 
   2   8   2    25230.77    26170.78    630.90 o 
   3   8   2      124.31       37.80     34.79 o 
   4   8   2     7274.17     6891.59    218.43 o 
   5   8   2     2097.43     2150.39    146.69 o 
   6   8   2     2313.68     2170.22    152.12 o 
   7   8   2       76.22       31.96     29.40 o 
   8   8   2     1120.04     1135.83    132.07 o 
   9   8   2     3203.88     3081.55    176.48 o 
  10   8   2     9494.08    10522.99    385.73 o 
  11   8   2      160.81      297.69    160.62 o 
  12   8   2    11610.27    13499.20    992.54 o 
  13   8   2      435.44      360.07    202.21 o 
 -12   9   2      290.95      239.90     74.13 o 
 -11   9   2     2647.52     2479.73    228.62 o 
 -10   9   2     4648.85     4469.31    423.94 o 
  -9   9   2     2156.62     2043.13    285.60 o 
  -8   9   2       91.51      302.45    115.99 o 
  -7   9   2     1883.46     1625.20    250.68 o 
  -6   9   2     8156.40     7607.49    538.59 o 
  -5   9   2     3551.12     2934.87    332.60 o 
  -4   9   2       92.54      101.47     70.55 o 
  -3   9   2     3200.52     3012.02    328.08 o 
  -2   9   2    12531.13    12818.63    493.54 o 
  -1   9   2     1901.26     1876.87    130.91 o 
   0   9   2     6111.10     6668.59    259.89 o 
   1   9   2    10595.10    10651.42    361.87 o 
   2   9   2     2307.42     2417.10    170.61 o 
   3   9   2      912.20     1053.41    113.22 o 
   4   9   2      181.41      261.81     54.37 o 
   5   9   2      548.04      591.13     86.35 o 
   6   9   2    13929.19    14140.82    412.95 o 
   7   9   2     4098.41     3996.05    220.78 o 
   8   9   2     7290.86     6946.81    247.51 o 
   9   9   2     6896.69     6989.74    287.64 o 
  10   9   2      719.84      683.95    318.29 o 
  11   9   2      396.29      236.73    151.13 o 
  12   9   2      115.62       45.47    118.38 o 
  13   9   2     1801.25     1783.29    393.18 o 
 -12  10   2     3563.66     3520.71    396.12 o 
 -11  10   2     4282.35     4007.70    302.86 o 
 -10  10   2       40.59       50.10     75.22 o 
  -9  10   2       48.29     -148.85     99.23 o 
  -8  10   2      107.01      -88.60     86.71 o 
  -7  10   2     3407.28     3214.86    370.25 o 
  -6  10   2      309.75      342.65    127.23 o 
  -5  10   2     1637.73     1613.08    260.42 o 
  -4  10   2    15362.28    15319.82    786.82 o 
  -3  10   2     3735.37     4150.31    408.88 o 
  -2  10   2       35.80       60.70     55.76 o 
  -1  10   2     1755.99     1718.81    146.69 o 
   0  10   2     4655.82     4433.63    227.49 o 
   1  10   2       14.48      -11.83     49.00 o 
   2  10   2       85.75       62.11     73.31 o 
   3  10   2      803.55      957.27    136.89 o 
   4  10   2     5125.73     4689.07    470.92 o 
   5  10   2    20144.20    19456.22    518.91 o 
   6  10   2     1047.97      783.11    106.35 o 
   7  10   2      632.99      621.78     96.30 o 
   8  10   2     5671.52     5864.72    242.99 o 
   9  10   2      217.43       87.26    158.19 o 
  10  10   2      111.78       31.05     48.40 o 
  11  10   2       54.33      -16.46    118.70 o 
  12  10   2     2453.13     2603.09    473.51 o 
 -11  11   2      107.40       79.14     68.58 o 
 -10  11   2       28.77      -42.92     66.28 o 
  -9  11   2        4.29      -51.71     84.69 o 
  -8  11   2     1463.66     1609.16    285.50 o 
  -7  11   2     4824.95     5432.81    505.55 o 
  -6  11   2     5763.01     5580.30    512.00 o 
  -5  11   2     3186.24     2786.31    362.00 o 
  -4  11   2      442.05      420.21    147.34 o 
  -3  11   2     9553.21     9492.30    645.36 o 
  -2  11   2     1627.85     1722.09    161.62 o 
  -1  11   2     2861.11     2524.50    184.30 o 
   0  11   2     5120.21     4805.09    458.94 o 
   1  11   2     9122.52     8589.14    604.66 o 
   2  11   2     3333.59     4188.08    421.25 o 
   3  11   2     4447.51     4450.61    430.54 o 
   4  11   2      872.30      518.19    154.98 o 
   5  11   2     1690.24     1796.65    274.26 o 
   6  11   2     2361.52     2689.76    255.06 o 
   7  11   2     6516.25     7456.70    425.45 o 
   8  11   2     1280.65     1222.17    135.43 o 
   9  11   2       18.98      -28.98     41.62 o 
  10  11   2       17.90       -5.73    102.14 o 
  11  11   2     2166.02     2329.05    440.94 o 
 -10  12   2       72.46      -80.40    100.14 o 
  -9  12   2     2097.85     2245.03    349.10 o 
  -8  12   2     3329.84     3404.43    422.42 o 
  -7  12   2     4413.89     4461.09    481.47 o 
  -6  12   2       26.02       22.65     89.09 o 
  -5  12   2      171.30      108.68    116.45 o 
  -4  12   2     5788.66     5849.64    540.68 o 
  -3  12   2     5422.86     5691.94    528.76 o 
  -2  12   2      308.87      197.71     63.05 o 
  -1  12   2     7678.74     7741.12    544.10 o 
   0  12   2     1626.30     2098.94    324.90 o 
   1  12   2     5015.47     4829.74    480.10 o 
   2  12   2       16.37       -5.17     69.90 o 
   3  12   2       56.97      -33.77     79.94 o 
   4  12   2     6806.25     6938.04    564.53 o 
   5  12   2       31.75       93.96     92.79 o 
   6  12   2      267.42      159.42    111.78 o 
   7  12   2     4812.20     4699.88    455.28 o 
   8  12   2       74.20       90.58     73.10 o 
   9  12   2     4691.32     4605.31    272.27 o 
  10  12   2      270.30      254.67    164.75 o 
  -9  13   2      626.35      281.00    147.83 o 
  -8  13   2     4891.72     5257.14    551.95 o 
  -7  13   2      146.66       44.74     93.07 o 
  -6  13   2       64.72      -46.70     72.83 o 
  -5  13   2       25.06       27.11     85.39 o 
  -4  13   2    11783.47    11730.43    798.68 o 
  -3  13   2      112.36      192.63    117.13 o 
  -2  13   2     2655.33     3383.48    429.62 o 
  -1  13   2     1915.52     1700.98    307.01 o 
   0  13   2    16065.93    15735.93    912.61 o 
   1  13   2       22.92      -12.46     66.12 o 
   2  13   2       13.14     -118.45    103.01 o 
   3  13   2      351.81      452.36    162.78 o 
   4  13   2     3019.89     3456.73    421.16 o 
   5  13   2       23.55      -48.39     92.20 o 
   6  13   2       12.39       71.27     83.40 o 
   7  13   2     2326.53     2239.19    337.31 o 
   8  13   2    11535.41    10189.14    697.72 o 
   9  13   2      422.79      298.00    108.15 o 
  -8  14   2      279.19      138.17    129.23 o 
  -7  14   2      291.11      159.05     92.79 o 
  -6  14   2      181.75      -19.21     73.49 o 
  -5  14   2     1786.16     1949.63    345.09 o 
  -4  14   2     1737.95     1840.45    338.60 o 
  -3  14   2     7211.82     7306.73    657.22 o 
  -2  14   2     4388.63     4988.09    542.30 o 
  -1  14   2      659.80      668.71    212.59 o 
   0  14   2      825.46     1057.86    253.50 o 
   1  14   2     2124.58     2051.25    347.71 o 
   2  14   2      728.16      697.99    193.63 o 
   3  14   2     3235.38     2703.45    396.28 o 
   4  14   2     2541.37     2505.59    381.52 o 
   5  14   2     3595.26     3412.78    437.19 o 
   6  14   2     5277.21     5706.93    568.73 o 
   7  14   2     4832.00     4645.55    503.35 o 
   8  14   2       68.08       37.93     88.91 o 
  -6  15   2      430.99      301.50    160.69 o 
  -5  15   2     1395.03     1610.02    328.40 o 
  -4  15   2     3499.87     3369.64    471.88 o 
  -3  15   2       76.49     -165.21    130.30 o 
  -2  15   2     1431.18     1205.14    278.66 o 
  -1  15   2     3665.58     4035.88    503.89 o 
   0  15   2     2158.14     2064.02    354.80 o 
   1  15   2     1173.60      902.89    240.93 o 
   2  15   2     5593.36     6187.80    625.65 o 
   3  15   2     1014.49     1034.97    276.77 o 
   4  15   2     2589.88     2953.17    428.75 o 
   5  15   2       58.36       -2.83    112.31 o 
   6  15   2       23.18       65.36    109.88 o 
   7  15   2     1321.93     1532.34    314.42 o 
  -2  16   2      119.22       43.59     93.21 o 
  -1  16   2     7421.54     7368.57    715.70 o 
   0  16   2        7.61      -40.03    110.56 o 
   1  16   2      101.33      111.77    109.52 o 
   2  16   2        4.65     -113.08    111.31 o 
   3  16   2     5181.06     5541.40    610.74 o 
   4  16   2      601.58      587.41    214.66 o 
   5  16   2       16.10     -144.63    117.41 o 
  -5 -15   3     1313.41     1449.65    322.15 o 
  -4 -15   3      455.21      705.47    228.82 o 
  -3 -15   3      184.08      414.98    188.90 o 
  -2 -15   3      977.67     1156.35    288.26 o 
  -1 -15   3     1541.33     2501.87    421.73 o 
   0 -15   3     1332.87     1384.69    324.79 o 
   1 -15   3     3345.46     3841.74    524.93 o 
   2 -15   3     2392.15     2521.93    425.16 o 
   3 -15   3      411.77      549.72    214.49 o 
   4 -15   3        7.05     -188.79    146.26 o 
  -7 -14   3     1220.60     1280.36    289.48 o 
  -6 -14   3       87.80       21.75     76.52 o 
  -5 -14   3     7568.84     8908.32    760.05 o 
  -4 -14   3      335.84      394.60    173.61 o 
  -3 -14   3       37.53       96.83    105.37 o 
  -2 -14   3      420.40      318.09    160.15 o 
  -1 -14   3        0.32      -40.35     87.54 o 
   0 -14   3      432.07      419.04    178.05 o 
   1 -14   3     2187.96     2065.48    369.51 o 
   2 -14   3        7.76       62.58    118.17 o 
   3 -14   3     6882.57     7893.35    718.77 o 
   4 -14   3       97.97       82.97     86.33 o 
   5 -14   3     3716.74     3496.88    479.70 o 
   6 -14   3      619.20      803.48    243.60 o 
   7 -14   3      354.06      415.96    190.24 o 
  -8 -13   3     1567.14     1586.86    311.28 o 
  -7 -13   3      252.05     -185.40    123.60 o 
  -6 -13   3     8988.80     9473.99    747.38 o 
  -5 -13   3        8.91       21.07     77.82 o 
  -4 -13   3     2131.45     1890.85    342.57 o 
  -3 -13   3       64.78      297.02    144.84 o 
  -2 -13   3      259.29      293.85    156.08 o 
  -1 -13   3     2246.65     2413.56    383.14 o 
   0 -13   3      874.18      647.75    207.29 o 
   1 -13   3     1534.05     1419.76    292.38 o 
   2 -13   3    12580.15    12445.40    857.93 o 
   3 -13   3      942.10      474.62    193.64 o 
   4 -13   3       94.27      133.05    119.62 o 
   5 -13   3      688.06      705.27    208.99 o 
   6 -13   3      921.83      792.18    229.38 o 
   7 -13   3      314.84      227.91    139.69 o 
   8 -13   3        5.20      -27.74     76.35 o 
   9 -13   3     1260.00      974.30    260.96 o 
 -10 -12   3     2196.69     2052.88    410.43 o 
  -9 -12   3     5588.50     5658.31    422.72 o 
  -8 -12   3        1.29     -183.15    131.93 o 
  -7 -12   3      634.57      982.76    232.23 o 
  -6 -12   3      472.37      346.77    148.11 o 
  -5 -12   3     1164.72     1517.52    291.85 o 
  -4 -12   3     4396.42     5043.44    527.35 o 
  -3 -12   3     5144.90     5408.43    543.18 o 
  -2 -12   3     9089.82     8518.84    683.66 o 
  -1 -12   3     1429.37     1183.75    260.09 o 
   0 -12   3     1103.43     1262.23    264.00 o 
   1 -12   3      695.68      511.26    188.75 o 
   2 -12   3      256.82      329.27    163.68 o 
   3 -12   3     6252.93     6397.78    591.57 o 
   4 -12   3     1220.89     1517.49    296.59 o 
   5 -12   3     2126.28     2294.97    355.27 o 
   6 -12   3     4637.11     5098.54    536.50 o 
   7 -12   3        0.04     -157.67    123.16 o 
   8 -12   3       88.83      -71.47     80.98 o 
   9 -12   3     2807.80     2635.70    397.63 o 
  10 -12   3     1216.41     1275.49    282.37 o 
 -11 -11   3       77.64       37.64    111.95 o 
 -10 -11   3     3438.52     2613.19    473.20 o 
  -9 -11   3      242.39      133.55    108.70 o 
  -8 -11   3      195.27      186.20     74.52 o 
  -7 -11   3      740.80      721.24    147.65 o 
  -6 -11   3     1338.89     1132.75    116.27 o 
  -5 -11   3     3842.87     4288.13    464.04 o 
  -4 -11   3     7727.29     7775.22    622.72 o 
  -3 -11   3        2.03       14.57     61.93 o 
  -2 -11   3     7619.38     8482.06    646.03 o 
  -1 -11   3     7395.84     7548.41    610.84 o 
   0 -11   3      650.39      923.96    229.36 o 
   1 -11   3     2155.05     2379.23    345.21 o 
   2 -11   3       30.37       87.10     91.68 o 
   3 -11   3     6760.68     6022.70    722.40 o 
   4 -11   3     6475.35     6717.69    582.18 o 
   5 -11   3     1257.59     1124.57    250.70 o 
   6 -11   3     6306.93     6676.72    585.33 o 
   7 -11   3     3918.94     3857.53    446.85 o 
   8 -11   3     5629.80     6054.76    563.14 o 
   9 -11   3     1154.75      920.85    219.06 o 
  10 -11   3        6.55      -16.67     59.23 o 
  11 -11   3      138.05      141.91    111.49 o 
 -12 -10   3      249.49      207.55    164.63 o 
 -11 -10   3     3312.07     3229.51    519.40 o 
 -10 -10   3      658.47      651.65    136.16 o 
  -9 -10   3       87.34       -2.16     59.28 o 
  -8 -10   3       13.02      -42.74    115.68 o 
  -7 -10   3     3604.41     3952.10    448.52 o 
  -6 -10   3      409.54      465.38    114.47 o 
  -5 -10   3     1094.99     1013.01    101.66 o 
  -4 -10   3      420.32      442.98    140.67 o 
  -3 -10   3    19693.75    19655.93    938.45 o 
  -2 -10   3      659.02      533.23    159.90 o 
  -1 -10   3      169.17      220.65    102.06 o 
   0 -10   3     1167.59     1117.33    226.86 o 
   1 -10   3     4132.58     3871.30    418.65 o 
   2 -10   3     2857.38     3286.21    384.43 o 
   3 -10   3      110.15       51.60     57.87 o 
   4 -10   3        0.32      -48.46     83.43 o 
   5 -10   3    20600.43    22158.45   1004.25 o 
   6 -10   3     1879.64     1883.52    301.71 o 
   7 -10   3       78.88       77.95     86.77 o 
   8 -10   3     1743.92     1875.63    303.23 o 
   9 -10   3      226.25        5.30     77.02 o 
  10 -10   3       26.87      -84.82     82.87 o 
  11 -10   3      126.64      142.01     99.48 o 
  12 -10   3        9.91       84.10    114.74 o 
 -12  -9   3       25.37      -56.14    122.61 o 
 -11  -9   3     3452.94     4235.02    560.98 o 
 -10  -9   3      329.05      284.68    103.47 o 
  -9  -9   3     2298.10     2404.03    242.84 o 
  -8  -9   3      697.38      647.48    127.29 o 
  -7  -9   3     3955.86     4635.62    706.59 o 
  -6  -9   3    16107.98    16488.77    610.63 o 
  -5  -9   3        0.90       20.49     44.66 o 
  -4  -9   3      844.25      888.36     83.15 o 
  -3  -9   3     5585.30     5221.78    459.59 o 
  -2  -9   3     4350.33     4661.85    323.06 o 
  -1  -9   3     5139.04     4951.54    314.10 o 
   0  -9   3      789.39      798.03    127.55 o 
   1  -9   3    11845.64    12332.59    698.62 o 
   2  -9   3     3019.34     3090.77    355.54 o 
   3  -9   3       17.65     -104.37     85.64 o 
   4  -9   3     4690.60     4654.39    436.40 o 
   5  -9   3      327.00      339.53    134.03 o 
   6  -9   3     7708.21     8141.29    583.66 o 
   7  -9   3      101.13       43.30     56.31 o 
   8  -9   3      615.48      571.78    164.63 o 
   9  -9   3     8900.80     9185.94    626.85 o 
  10  -9   3       92.75        4.77     53.85 o 
  11  -9   3      373.55      314.15    128.40 o 
  12  -9   3     4078.81     4395.31    428.54 o 
 -13  -8   3      705.29      717.06    251.47 o 
 -12  -8   3      915.63     1394.74    331.85 o 
 -11  -8   3     1744.51     2168.58    392.01 o 
 -10  -8   3    16410.09    17051.44    608.39 o 
  -9  -8   3      992.74     1102.10    157.96 o 
  -8  -8   3      845.32      976.56    118.28 o 
  -7  -8   3     3629.51     3716.16    223.96 o 
  -6  -8   3      107.65      123.80     43.43 o 
  -5  -8   3      527.05      467.05     82.86 o 
  -4  -8   3     1014.47      883.13     91.49 o 
  -3  -8   3     1089.29     1096.00     65.40 o 
  -2  -8   3    24120.34    24565.36    688.24 o 
  -1  -8   3     7866.06     8022.63    307.71 o 
   0  -8   3     2504.94     2523.88    301.23 o 
   1  -8   3      771.47      610.33    150.34 o 
   2  -8   3     3155.25     3143.43    243.19 o 
   3  -8   3      976.16     1039.83    141.11 o 
   4  -8   3     1618.15     1712.72    182.33 o 
   5  -8   3     2301.91     2044.74    203.75 o 
   6  -8   3     6775.91     6808.49    504.62 o 
   7  -8   3     4936.01     4617.16    418.47 o 
   8  -8   3    11760.33    12437.64    686.39 o 
   9  -8   3     1179.07     1228.51    219.07 o 
  10  -8   3     5446.40     5548.68    458.81 o 
  11  -8   3     1096.94      978.03    197.77 o 
  12  -8   3     1297.57     1264.94    179.58 o 
  13  -8   3      317.94      367.57    176.47 o 
 -13  -7   3     2569.71     2693.75    458.15 o 
 -12  -7   3     9274.23     9534.86    815.93 o 
 -11  -7   3     2967.34     2782.80    429.12 o 
 -10  -7   3      179.09      180.03     73.47 o 
  -9  -7   3     4192.76     4293.93    257.75 o 
  -8  -7   3     1724.90     1654.58    142.29 o 
  -7  -7   3      460.77      389.91     71.55 o 
  -6  -7   3     1199.02     1116.36     99.84 o 
  -5  -7   3      129.21       41.74     28.47 o 
  -4  -7   3    11760.52    11775.78    310.31 o 
  -3  -7   3    13558.57    14330.90    978.20 o 
  -2  -7   3     1397.24     1366.55    121.74 o 
  -1  -7   3    13529.94    13383.76    789.26 o 
   0  -7   3    29596.81    29473.83    957.38 o 
   1  -7   3     2598.57     2651.77    290.29 o 
   2  -7   3     1879.97     1688.78    233.08 o 
   3  -7   3      570.33      570.09    142.49 o 
   4  -7   3    16769.85    17772.50    641.63 o 
   5  -7   3    12145.55    12658.03    469.70 o 
   6  -7   3     2141.54     1971.32    209.30 o 
   7  -7   3      324.53      274.76     82.57 o 
   8  -7   3    10266.10     9829.67    424.23 o 
   9  -7   3     3675.49     3519.79    400.34 o 
  10  -7   3     4294.27     3959.45    272.11 o 
  11  -7   3     2990.74     2968.50    254.00 o 
  12  -7   3       61.80      -47.76     79.01 o 
  13  -7   3      119.25       79.41    128.68 o 
 -14  -6   3     1546.72     1809.11    371.88 o 
 -13  -6   3      430.62      686.98    233.96 o 
 -12  -6   3       67.83      158.52    114.88 o 
 -11  -6   3     9790.61    10574.76    416.83 o 
 -10  -6   3      412.82      304.01     60.73 o 
  -9  -6   3     1527.83     1366.98    123.51 o 
  -8  -6   3     8996.04     8790.90    449.55 o 
  -7  -6   3     1625.83     1622.06    155.42 o 
  -6  -6   3     6102.89     6371.79    222.41 o 
  -5  -6   3     2157.94     2383.82    154.48 o 
  -4  -6   3     8507.48     8145.64    281.54 o 
  -3  -6   3    17782.20    18290.72    354.90 o 
  -2  -6   3     1894.53     1581.82    278.37 o 
  -1  -6   3    20732.05    22493.51    914.56 o 
   0  -6   3    25628.35    12226.38  11596.58 o 
   1  -6   3      391.21      293.61     97.70 o 
   2  -6   3     1449.62     1271.46    189.49 o 
   3  -6   3       58.31       62.01     55.30 o 
   4  -6   3     8078.18     8242.48    482.16 o 
   5  -6   3     7687.52     7300.77    455.54 o 
   6  -6   3     1930.14     2226.27    254.59 o 
   7  -6   3     6871.19     7528.85    467.90 o 
   8  -6   3      192.08      249.21     87.42 o 
   9  -6   3      732.27      747.29    153.15 o 
  10  -6   3     2393.51     2711.71    280.57 o 
  11  -6   3     3354.89     3690.37    274.84 o 
  12  -6   3     5563.50     5697.30    495.37 o 
  13  -6   3     2559.65     2828.68    443.59 o 
  14  -6   3       23.86       18.09    103.95 o 
 -14  -5   3      287.48      284.32    163.02 o 
 -13  -5   3        1.09      -90.15    100.47 o 
 -12  -5   3      851.01      994.32    268.44 o 
 -11  -5   3     3859.13     4124.40    249.56 o 
 -10  -5   3      268.63      304.45     57.03 o 
  -9  -5   3     3156.65     3315.02    181.02 o 
  -8  -5   3        3.50       49.38     31.50 o 
  -7  -5   3    27905.23    27589.72    448.57 o 
  -6  -5   3      113.16      101.37     32.78 o 
  -5  -5   3     3579.04     3482.99    172.80 o 
  -4  -5   3     7345.56     7231.42    286.74 o 
  -3  -5   3     2042.47     2071.85    221.99 o 
  -2  -5   3        6.82        5.03     15.28 o 
  -1  -5   3    19416.70    19041.78    456.59 o 
   0  -5   3        4.32       42.39     30.94 o 
   1  -5   3    47676.34    46615.31    409.31 o 
   2  -5   3       20.87      -10.82     35.01 o 
   3  -5   3    18083.27     8193.30   9706.01 o 
   4  -5   3     9886.81     2983.28   4681.48 o 
   5  -5   3     3957.96     1647.16   1868.22 o 
   6  -5   3       26.79       -4.12     20.60 o 
   7  -5   3     2171.83     2117.40    169.33 o 
   8  -5   3      472.90      433.85     81.07 o 
   9  -5   3     5315.36     5159.13    264.10 o 
  10  -5   3      241.45      161.77     49.33 o 
  11  -5   3    16532.16    16469.72    515.06 o 
  12  -5   3     1052.71      978.87    129.75 o 
  13  -5   3     1143.33      962.24    280.56 o 
  14  -5   3        8.43      152.53    124.62 o 
 -14  -4   3      748.98     1035.53    281.90 o 
 -13  -4   3       25.09      107.72    116.45 o 
 -12  -4   3      447.55      357.29    147.35 o 
 -11  -4   3      912.17     1042.12    115.81 o 
 -10  -4   3     6776.27     6860.81    246.08 o 
  -9  -4   3    11081.88    10598.10    342.86 o 
  -8  -4   3    24561.48    24719.37    415.49 o 
  -7  -4   3     1030.76      924.92     80.07 o 
  -6  -4   3     3652.42     3447.94    164.43 o 
  -5  -4   3      103.21      101.14     29.46 o 
  -4  -4   3      271.35      223.99     35.07 o 
  -3  -4   3      700.55      785.49     62.68 o 
  -2  -4   3      130.86      111.25     24.18 o 
  -1  -4   3    12605.21    12424.88    332.78 o 
   0  -4   3    65917.34    65843.23   1135.33 o 
   1  -4   3     2516.70     2383.49    217.17 o 
   2  -4   3     5784.36     5558.33    332.38 o 
   3  -4   3     6201.29     6706.32    263.51 o 
   4  -4   3    20624.16    21819.42    479.86 o 
   5  -4   3      878.97     1140.09    113.12 o 
   6  -4   3      509.08      479.95     73.01 o 
   7  -4   3     4290.39     4445.41    222.25 o 
   8  -4   3    30088.94    31625.92    590.67 o 
   9  -4   3     2206.18     2099.53    137.50 o 
  10  -4   3      925.41      763.74    106.45 o 
  11  -4   3      848.60      687.57     64.24 o 
  12  -4   3     6487.90     6762.97    289.26 o 
  13  -4   3     1554.15     2141.58    377.34 o 
  14  -4   3       13.77      -17.10    125.85 o 
 -15  -3   3      124.95     -227.73    151.82 o 
 -14  -3   3     2345.24     2392.37    413.31 o 
 -13  -3   3     3314.45     3920.92    491.45 o 
 -12  -3   3     2963.65     3341.75    440.72 o 
 -11  -3   3     1241.10     1232.03     75.36 o 
 -10  -3   3     5037.41     5409.71    204.96 o 
  -9  -3   3      744.99      730.88     78.29 o 
  -8  -3   3     2497.46     2604.17    131.72 o 
  -7  -3   3     8586.13     8805.89    256.14 o 
  -6  -3   3     9757.40     9326.03    221.15 o 
  -5  -3   3     7923.13     7845.59    196.41 o 
  -4  -3   3     9374.70     9298.97    185.57 o 
  -3  -3   3     4610.06     4448.97    122.12 o 
  -2  -3   3     3226.01     3616.59    143.65 o 
  -1  -3   3     7036.94     7197.21    224.85 o 
   0  -3   3    12990.63    12869.52    456.99 o 
   1  -3   3    12417.00    12576.58    447.60 o 
   2  -3   3    54400.48    55279.88    674.90 o 
   3  -3   3    10166.05     9356.80    279.42 o 
   4  -3   3    24920.21    25365.94    787.31 o 
   5  -3   3     1613.27     1782.49    202.62 o 
   6  -3   3     1462.04     1374.81    111.04 o 
   7  -3   3     9347.38     9784.06    293.93 o 
   8  -3   3     4518.64     4520.43    180.06 o 
   9  -3   3     8868.96     8912.83    241.38 o 
  10  -3   3     6884.75     6631.59    157.95 o 
  11  -3   3      269.29      197.51     26.77 o 
  12  -3   3     2815.65     2807.50    410.52 o 
  13  -3   3     3698.42     3800.17    482.80 o 
  14  -3   3      186.37      326.41    174.93 o 
  15  -3   3     1987.25     2284.90    406.95 o 
 -15  -2   3     2280.15     2233.25    406.07 o 
 -14  -2   3     1240.78     1698.10    333.19 o 
 -13  -2   3       39.41       43.11    119.90 o 
 -12  -2   3     5014.64     5370.43    540.04 o 
 -11  -2   3     1765.39     1606.31     82.86 o 
 -10  -2   3       89.46       92.48     25.73 o 
  -9  -2   3     1210.53     1183.04     98.21 o 
  -8  -2   3    13086.73    13267.65    293.82 o 
  -7  -2   3     4934.19     5030.07    192.71 o 
  -6  -2   3    11522.66    11000.43    245.26 o 
  -5  -2   3     1989.30     2060.09    100.70 o 
  -4  -2   3    21850.29    20890.06    295.28 o 
  -3  -2   3     1775.65     1672.60     77.61 o 
  -2  -2   3      597.09      756.25     48.57 o 
  -1  -2   3     8883.06     8849.72    170.19 o 
   0  -2   3     2659.93     2663.86    101.55 o 
   1  -2   3     7035.65     7042.08    178.44 o 
   2  -2   3    72064.34    69346.65    675.37 o 
   3  -2   3     1046.98     1033.44     80.52 o 
   4  -2   3     6922.74     6960.66    208.55 o 
   5  -2   3     8274.17     8121.47    225.06 o 
   6  -2   3     9885.12     9715.30    222.13 o 
   7  -2   3    12302.90    12763.41    408.30 o 
   8  -2   3     3958.54     3672.26    149.13 o 
   9  -2   3     1498.08     1389.86     60.63 o 
  10  -2   3     1675.92     1625.25     67.32 o 
  11  -2   3      271.23      268.52    153.05 o 
  12  -2   3      926.39     1007.05    239.42 o 
  13  -2   3     2671.95     3191.66    443.21 o 
  14  -2   3    14772.15    15726.64   1001.34 o 
  15  -2   3     2024.81     2165.32    395.29 o 
 -15  -1   3     3028.34     2998.58    449.79 o 
 -14  -1   3      191.13      124.98    113.83 o 
 -13  -1   3     6719.23     8661.46    702.32 o 
 -12  -1   3       20.24       23.73     81.35 o 
 -11  -1   3       18.06       42.75     26.04 o 
 -10  -1   3      356.47      308.67     48.75 o 
  -9  -1   3    10347.48    11104.75    232.18 o 
  -8  -1   3      637.18      661.67     81.11 o 
  -7  -1   3     8084.02     8390.98    239.39 o 
  -6  -1   3       66.09       40.93     19.25 o 
  -5  -1   3    49761.96    47183.66    525.91 o 
  -4  -1   3     1529.27     1553.02     80.02 o 
  -3  -1   3       34.66       66.77     19.49 o 
  -2  -1   3       58.36      120.04     20.47 o 
  -1  -1   3     3718.23     4023.80     92.75 o 
   0  -1   3       70.18      120.17     24.58 o 
   1  -1   3     1563.63     1785.26     88.28 o 
   2  -1   3      760.52      750.94     78.76 o 
   3  -1   3   192663.63   177667.84    891.98 o 
   4  -1   3      244.61      174.06     26.88 o 
   5  -1   3     2597.37     2665.40    105.65 o 
   6  -1   3     5667.52     6119.04    143.83 o 
   7  -1   3      601.25      605.97     43.23 o 
   8  -1   3     2623.82     2485.75    235.43 o 
   9  -1   3        2.82       41.81     80.52 o 
  10  -1   3      631.28      749.57    192.37 o 
  11  -1   3    19628.91    21047.43   1012.78 o 
  12  -1   3      125.75      185.21    119.15 o 
  13  -1   3     2128.41     2144.38    361.56 o 
  14  -1   3      821.81      870.59    255.89 o 
  15  -1   3     3101.31     3051.79    460.40 o 
 -15   0   3      188.26      176.47    136.81 o 
 -14   0   3        2.45       13.73     83.26 o 
 -13   0   3     1449.56     1330.67    287.93 o 
 -12   0   3       20.94       64.99     44.72 o 
 -11   0   3     3615.59     3349.83    165.74 o 
 -10   0   3     2673.61     2628.50    136.50 o 
  -9   0   3    12278.40    12440.17    291.19 o 
  -8   0   3     9918.02     9897.34    217.63 o 
  -7   0   3     1604.11     1626.63     95.61 o 
  -6   0   3       49.85       72.54     26.19 o 
  -5   0   3    10224.99    10274.91    302.26 o 
  -4   0   3     3544.68     3396.68    133.19 o 
  -3   0   3     3820.62     3576.90    128.15 o 
  -2   0   3     9771.86     9422.55    194.24 o 
  -1   0   3    88663.38    74747.83    478.75 o 
   0   0   3     8911.81     8347.07    285.68 o 
   1   0   3     3548.52     3524.03     88.59 o 
   2   0   3    31780.48    31073.84    273.90 o 
   3   0   3     6981.38     7114.40    123.81 o 
   4   0   3    17854.46    17061.12    214.03 o 
   5   0   3     2267.35     2015.28     96.06 o 
   6   0   3      571.55      591.76     48.64 o 
   7   0   3    42783.95    41934.68   1129.19 o 
   8   0   3      132.48       26.81     52.87 o 
   9   0   3     3145.74     3333.58    362.61 o 
  10   0   3    12530.61    13020.92    748.90 o 
  11   0   3       20.34      -30.20     60.03 o 
  12   0   3     4212.73     4479.94    486.11 o 
  13   0   3     1424.80     1495.24    300.74 o 
  14   0   3     2038.17     2077.55    370.18 o 
  15   0   3     4418.06     4404.11    553.64 o 
 -15   1   3      675.63      906.77    265.70 o 
 -14   1   3      157.27      545.33    200.04 o 
 -13   1   3     2290.89     2541.86    383.15 o 
 -12   1   3     7363.09     7367.64    542.28 o 
 -11   1   3     1361.70     1349.46    103.02 o 
 -10   1   3      653.04      585.96     70.34 o 
  -9   1   3     4296.78     4370.14    182.47 o 
  -8   1   3     2076.04     2154.14    125.31 o 
  -7   1   3     4431.92     4700.49    177.38 o 
  -6   1   3     1111.68      964.74     79.41 o 
  -5   1   3      457.60      521.92     47.21 o 
  -4   1   3    21587.63    20774.58    353.56 o 
  -3   1   3    34857.21    34218.39   1595.80 o 
  -2   1   3    34112.96    32470.20    440.71 o 
  -1   1   3    44360.46    44084.84    691.28 o 
   0   1   3     2633.01     2886.34    167.27 o 
   1   1   3     3764.27     3902.52     80.45 o 
   2   1   3    10437.62    10743.08    159.92 o 
   3   1   3      698.69      830.23     40.71 o 
   4   1   3     1854.01     1802.56     72.97 o 
   5   1   3    60127.16    61111.69   1050.16 o 
   6   1   3     5450.79     6402.34    402.81 o 
   7   1   3       16.67       31.79     66.14 o 
   8   1   3    11960.01    12497.49    540.40 o 
   9   1   3     5224.59     4975.44    438.38 o 
  10   1   3      740.35      532.60    166.75 o 
  11   1   3     3977.78     4258.00    454.76 o 
  12   1   3     2217.00     2508.51    373.18 o 
  13   1   3     3369.29     3798.51    474.88 o 
  14   1   3     1821.79     2015.39    364.03 o 
  15   1   3       10.64     -131.49    136.28 o 
 -15   2   3     1041.71      878.23    249.68 o 
 -14   2   3     6340.27     6220.69    623.40 o 
 -13   2   3     3300.41     3640.00    459.35 o 
 -12   2   3      791.75      709.02    104.81 o 
 -11   2   3     3186.19     3283.50    171.20 o 
 -10   2   3     8709.32     8569.83    273.10 o 
  -9   2   3      549.43      526.95     69.94 o 
  -8   2   3      740.42      663.43     74.26 o 
  -7   2   3       16.33       18.41     18.92 o 
  -6   2   3    20818.48    20725.93    370.01 o 
  -5   2   3    22367.28    23501.64    431.79 o 
  -4   2   3      459.17      410.80     58.93 o 
  -3   2   3    15135.11    14669.17    313.13 o 
  -2   2   3    17421.74    17839.45    459.36 o 
  -1   2   3      978.47     1029.73    107.97 o 
   0   2   3     1221.41     1370.92    116.63 o 
   1   2   3     3803.78     3952.50     95.08 o 
   2   2   3     1610.49     1674.82     75.09 o 
   3   2   3     7999.50     7873.96    135.08 o 
   4   2   3     1081.58     1045.26     48.66 o 
   5   2   3     2476.36     2132.44     66.44 o 
   6   2   3    42592.74    43934.11   1054.01 o 
   7   2   3    18770.26    17896.40    732.83 o 
   8   2   3    10985.56    10911.50    453.91 o 
   9   2   3      230.11      194.38    105.07 o 
  10   2   3        7.65      -54.25     85.77 o 
  11   2   3     4329.26     3867.40    436.70 o 
  12   2   3     1792.18     1606.60    305.03 o 
  13   2   3      691.39      918.16    240.79 o 
  14   2   3     8892.02     9282.81    777.43 o 
  15   2   3     1612.46     1810.98    372.59 o 
 -14   3   3       30.22       94.80     85.23 o 
 -13   3   3     5668.70     5045.47    544.99 o 
 -12   3   3        2.49      -51.12     79.67 o 
 -11   3   3     2930.05     3042.90    220.57 o 
 -10   3   3    12473.04    12838.30    519.86 o 
  -9   3   3      715.93      769.90    110.61 o 
  -8   3   3      106.42       34.75     22.10 o 
  -7   3   3       12.31       22.87     21.86 o 
  -6   3   3     4049.52     4494.02    207.27 o 
  -5   3   3    24182.47    24314.72    463.40 o 
  -4   3   3      648.04      664.47     61.04 o 
  -3   3   3    17400.88    17741.31    298.47 o 
  -2   3   3     5971.44     5391.93    271.86 o 
  -1   3   3    20379.21    20606.61    514.24 o 
   0   3   3      738.81      773.99     97.96 o 
   1   3   3       20.62       25.65      9.76 o 
   2   3   3    38670.41    38996.56    441.93 o 
   3   3   3    10181.04    10210.33    194.67 o 
   4   3   3     3541.84     3720.49    114.84 o 
   5   3   3    57266.54    58419.83   1099.91 o 
   6   3   3     2393.36     2106.73    100.52 o 
   7   3   3     2143.09     2069.06     83.33 o 
   8   3   3     2600.12     2662.06    228.08 o 
   9   3   3        0.40       58.82     65.01 o 
  10   3   3    17514.31    18623.56    915.04 o 
  11   3   3      415.29      478.10    160.10 o 
  12   3   3      425.67      402.52    159.73 o 
  13   3   3    10210.56    11808.72    849.35 o 
  14   3   3        0.30     -189.35    138.94 o 
  15   3   3     1223.71     1140.43    294.23 o 
 -14   4   3     1507.89     1528.11    334.31 o 
 -13   4   3     2682.34     2889.44    427.44 o 
 -12   4   3      474.10      448.74     93.16 o 
 -11   4   3     3892.72     4053.04    382.91 o 
 -10   4   3     1137.81     1033.45    108.20 o 
  -9   4   3    22665.72    21818.66    464.90 o 
  -8   4   3       84.98       98.84     42.21 o 
  -7   4   3     4843.57     1508.48   2302.71 o 
  -6   4   3     5230.89     5430.98    230.95 o 
  -5   4   3      451.59      413.40     52.88 o 
  -4   4   3     1495.02     1329.30    116.45 o 
  -3   4   3     1613.63     1401.73    114.68 o 
  -2   4   3     5090.96     5623.05    302.59 o 
  -1   4   3    46134.02    45272.21    835.60 o 
   0   4   3      183.41      551.36     92.42 o 
   1   4   3    14203.36    14246.56    229.64 o 
   2   4   3    11053.97    11078.29    202.76 o 
   3   4   3     6759.26     6929.18    184.29 o 
   4   4   3     1226.48     1365.07     81.17 o 
   5   4   3     5942.03     6331.85    169.20 o 
   6   4   3     4924.95     5000.56    144.09 o 
   7   4   3    16766.76    16939.16    323.87 o 
   8   4   3       40.50       11.82     15.61 o 
   9   4   3    19316.82    19165.63    896.92 o 
  10   4   3      208.44      397.14    150.68 o 
  11   4   3     1019.98     1285.48    264.34 o 
  12   4   3     1928.92     2327.38    369.81 o 
  13   4   3      315.66      244.04    137.50 o 
  14   4   3     2790.81     3374.50    487.88 o 
  15   4   3     1714.35     2272.69    425.05 o 
 -14   5   3      950.10     1256.57    306.95 o 
 -13   5   3        7.68       93.57    119.85 o 
 -12   5   3     2105.57     2061.88    200.77 o 
 -11   5   3     6040.06     6165.56    383.92 o 
 -10   5   3    10927.07    11300.47    438.11 o 
  -9   5   3      808.28      850.34    149.95 o 
  -8   5   3     8511.85     8782.53    327.01 o 
  -7   5   3     2029.77     1997.77    152.44 o 
  -6   5   3       24.26      -46.93     31.29 o 
  -5   5   3     4595.83     3244.15    719.84 o 
  -4   5   3      657.82      114.89    242.83 o 
  -3   5   3    14112.65    10651.31   2213.18 o 
  -2   5   3    48306.47    47174.83    961.66 o 
  -1   5   3     4751.57     4862.77    304.98 o 
   0   5   3     7889.64     8712.93    397.90 o 
   1   5   3     7513.97     7026.23    199.09 o 
   2   5   3     1249.63     1091.11     70.39 o 
   3   5   3      109.37       83.55     21.63 o 
   4   5   3      932.88      921.34     75.96 o 
   5   5   3     3577.56     3508.92    163.60 o 
   6   5   3    10509.13    10652.12    247.82 o 
   7   5   3     1748.47     1790.47     90.01 o 
   8   5   3     2782.27     2715.61    112.63 o 
   9   5   3     3548.12     3720.90    214.28 o 
  10   5   3    15588.73    15096.54    806.59 o 
  11   5   3     1682.39     2054.66    338.84 o 
  12   5   3       70.89      -79.42    100.31 o 
  13   5   3       21.59        8.05     79.14 o 
  14   5   3     2826.95     3792.20    528.90 o 
 -14   6   3     3008.27     2777.02    455.48 o 
 -13   6   3     4379.98     4491.22    554.09 o 
 -12   6   3      828.15      939.33    145.25 o 
 -11   6   3      421.36      330.38    121.35 o 
 -10   6   3     1761.40     1747.80    173.67 o 
  -9   6   3     2774.02     2875.38    173.20 o 
  -8   6   3     3917.13     3715.77    193.05 o 
  -7   6   3    12282.00    12799.87    578.33 o 
  -6   6   3    11377.65    11536.74    541.83 o 
  -5   6   3       26.35       -0.23     46.63 o 
  -4   6   3     4659.36     4768.49    341.41 o 
  -3   6   3     5406.88     5555.22    270.08 o 
  -2   6   3     1110.82      948.02    150.62 o 
  -1   6   3    24850.55    24410.59    738.95 o 
   0   6   3     6910.46     6438.90    313.51 o 
   1   6   3    16314.88    16445.08    327.59 o 
   2   6   3      259.70      241.01     63.29 o 
   3   6   3      324.94      407.19     47.38 o 
   4   6   3      714.46      789.20     67.34 o 
   5   6   3    13328.79    13872.17    320.46 o 
   6   6   3     9475.25     9652.50    263.70 o 
   7   6   3     3981.80     4183.87    156.57 o 
   8   6   3    23527.07    23901.74    329.86 o 
   9   6   3      406.31      470.37     56.49 o 
  10   6   3     1935.41     1862.13    142.35 o 
  11   6   3     5913.60     6140.64    599.39 o 
  12   6   3       82.40       48.16     97.13 o 
  13   6   3     4450.66     4933.82    594.03 o 
  14   6   3        8.53     -159.39    152.66 o 
 -13   7   3      136.63      115.71    136.51 o 
 -12   7   3        1.92       23.60     49.12 o 
 -11   7   3     3615.11     3231.16    264.86 o 
 -10   7   3     3624.08     3565.70    242.53 o 
  -9   7   3      370.61      145.99     60.52 o 
  -8   7   3     6230.00     6451.54    426.34 o 
  -7   7   3       66.13       54.90     47.97 o 
  -6   7   3    15758.42    15429.70    507.18 o 
  -5   7   3     1766.10     1666.59    165.68 o 
  -4   7   3     4838.29     4210.41    344.42 o 
  -3   7   3    15057.12    14309.29    627.77 o 
  -2   7   3     1372.51     1464.96    201.55 o 
  -1   7   3     2308.96     2160.09    239.76 o 
   0   7   3    19199.80    19370.72    444.81 o 
   1   7   3      568.00      535.52     65.53 o 
   2   7   3    44090.83    45342.72    843.99 o 
   3   7   3     1655.05     1675.77    101.40 o 
   4   7   3    23359.72    23351.87    408.34 o 
   5   7   3     5845.57     5906.99    229.63 o 
   6   7   3      456.04      474.90     63.59 o 
   7   7   3      832.13      846.68    109.67 o 
   8   7   3     9717.12    10072.04    282.28 o 
   9   7   3       15.36      -16.45     28.47 o 
  10   7   3     1398.53     1382.18     94.62 o 
  11   7   3      285.07      289.67    150.97 o 
  12   7   3     9648.51    10679.08    851.64 o 
  13   7   3      306.69       33.73    105.98 o 
  14   7   3     1714.96     1602.65    362.49 o 
 -13   8   3        1.37      -52.62    132.51 o 
 -12   8   3       88.27       81.19     67.04 o 
 -11   8   3     6546.05     6626.68    502.27 o 
 -10   8   3       12.87     -100.19     66.79 o 
  -9   8   3      998.58     1212.28    148.77 o 
  -8   8   3       47.51        1.27     49.82 o 
  -7   8   3    32763.48    32812.79   1042.38 o 
  -6   8   3       17.53       18.59     44.18 o 
  -5   8   3        2.52      -27.72     35.40 o 
  -4   8   3      746.35      710.54    114.32 o 
  -3   8   3     1220.27     1039.27    137.26 o 
  -2   8   3      265.50      283.00     98.41 o 
  -1   8   3      476.56      560.84    134.05 o 
   0   8   3      548.32      539.00     81.32 o 
   1   8   3    71671.49    74350.30    973.38 o 
   2   8   3      636.12      483.81     88.33 o 
   3   8   3       60.14       15.79     25.37 o 
   4   8   3        0.12      -31.55     21.03 o 
   5   8   3     1429.35     1396.53     93.17 o 
   6   8   3       27.86       38.13     32.24 o 
   7   8   3      417.09      400.80     66.43 o 
   8   8   3      844.28      767.72     99.33 o 
   9   8   3    18147.57    19325.19    780.20 o 
  10   8   3      136.66       -4.24     34.94 o 
  11   8   3     2840.76     2112.84    387.09 o 
  12   8   3      558.13      888.59    257.27 o 
  13   8   3     4855.12     4392.50    598.89 o 
 -12   9   3      718.04      705.05    181.37 o 
 -11   9   3     2910.01     2706.33    239.85 o 
 -10   9   3     6504.21     6655.10    369.29 o 
  -9   9   3     1360.05     1409.36    237.25 o 
  -8   9   3       95.52      -76.09     81.64 o 
  -7   9   3      397.67      356.64    122.76 o 
  -6   9   3     4607.31     4582.16    415.07 o 
  -5   9   3     5589.00     5529.26    448.23 o 
  -4   9   3     2431.95     2716.85    316.81 o 
  -3   9   3    10667.76    11249.40    633.41 o 
  -2   9   3     1514.25     1406.95    165.62 o 
  -1   9   3     6834.60     6686.73    257.69 o 
   0   9   3    12530.54    12660.94    312.03 o 
   1   9   3      449.28      379.78     87.45 o 
   2   9   3    17178.36    17310.95    455.63 o 
   3   9   3     2576.86     2509.63    172.11 o 
   4   9   3      128.11      -13.19     47.51 o 
   5   9   3      785.80      705.86     77.53 o 
   6   9   3        6.73      -15.83     38.10 o 
   7   9   3     2003.12     2002.58    172.64 o 
   8   9   3     8796.11     8535.65    313.65 o 
   9   9   3       90.46       93.41     40.22 o 
  10   9   3     4161.56     4506.00    273.45 o 
  11   9   3     3377.03     4376.79    567.15 o 
  12   9   3      671.27      480.46    218.76 o 
  13   9   3     2008.32     2814.96    498.86 o 
 -11  10   3     2932.50     3299.10    280.34 o 
 -10  10   3        3.77       -2.71     37.30 o 
  -9  10   3     1960.34     2009.12    300.35 o 
  -8  10   3      282.80      253.28    110.74 o 
  -7  10   3     1087.40     1094.67    218.10 o 
  -6  10   3     8362.25     8311.43    586.13 o 
  -5  10   3    13692.65    13491.92    740.78 o 
  -4  10   3      999.20      758.88    180.26 o 
  -3  10   3     2129.62     1792.52    268.85 o 
  -2  10   3     2430.31     2045.04    288.32 o 
  -1  10   3      308.55      264.17     63.21 o 
   0  10   3     5313.38     5123.44    261.88 o 
   1  10   3     1870.48     1755.86    258.72 o 
   2  10   3    11303.63    11060.86    637.59 o 
   3  10   3     6294.43     6272.81    659.63 o 
   4  10   3     3196.29     2976.61    239.75 o 
   5  10   3     9151.48     9063.59    284.95 o 
   6  10   3     2473.06     2391.26    245.21 o 
   7  10   3     7111.06     6953.61    284.21 o 
   8  10   3     1992.16     1691.85    129.40 o 
   9  10   3      426.36      396.12     97.28 o 
  10  10   3     3690.34     3514.96    260.90 o 
  11  10   3     4718.48     4103.72    563.41 o 
  12  10   3      551.64      470.72    215.99 o 
 -11  11   3      190.59       19.89    106.35 o 
 -10  11   3        0.19      -84.01     56.76 o 
  -9  11   3       14.37     -203.43    135.62 o 
  -8  11   3     6016.08     6947.32    575.12 o 
  -7  11   3      448.50      328.08    130.84 o 
  -6  11   3      163.36      158.32    102.24 o 
  -5  11   3     1556.12     1591.11    274.52 o 
  -4  11   3    13680.66    14244.37    798.08 o 
  -3  11   3     1426.97     1592.46    269.68 o 
  -2  11   3      184.26       -3.19     79.51 o 
  -1  11   3        0.76        2.08     42.92 o 
   0  11   3     6077.70     5606.94    284.73 o 
   1  11   3     3384.71     3464.67    382.33 o 
   2  11   3     1602.46     1767.97    273.72 o 
   3  11   3      617.51      419.92    142.35 o 
   4  11   3    18180.51    18884.45    871.95 o 
   5  11   3      220.74       60.86     75.27 o 
   6  11   3     1498.09     1200.99    267.23 o 
   7  11   3       20.90      -29.61     44.56 o 
   8  11   3      108.80       46.80     47.55 o 
   9  11   3        9.27       13.40     38.92 o 
  10  11   3     1217.88     1246.71    193.08 o 
  11  11   3      118.50      -16.78     82.49 o 
 -10  12   3      198.66      205.54    132.79 o 
  -9  12   3     1357.44     1236.94    263.40 o 
  -8  12   3     2991.85     2738.51    380.58 o 
  -7  12   3     9370.97     9584.54    700.72 o 
  -6  12   3      705.89      729.40    200.90 o 
  -5  12   3     3647.80     4064.75    454.34 o 
  -4  12   3     4452.27     5209.91    509.79 o 
  -3  12   3     2331.01     2033.77    317.90 o 
  -2  12   3      254.52       51.14    111.86 o 
  -1  12   3     1595.45     1491.51    153.43 o 
   0  12   3     6812.48     6063.97    536.16 o 
   1  12   3     3896.00     4128.03    435.89 o 
   2  12   3      454.13      419.54    152.98 o 
   3  12   3     6159.75     6366.76    540.87 o 
   4  12   3     3147.48     2900.63    363.38 o 
   5  12   3     3752.87     3369.80    388.81 o 
   6  12   3       26.29     -133.79     90.77 o 
   7  12   3      441.02      300.09     82.36 o 
   8  12   3     4438.77     4395.88    261.87 o 
   9  12   3      972.19      996.64    129.07 o 
  10  12   3      438.77      517.21    127.48 o 
  -9  13   3     1139.05     1218.14    277.47 o 
  -8  13   3     3108.93     3531.85    453.65 o 
  -7  13   3       29.55     -116.24    115.22 o 
  -6  13   3      576.69      406.98    168.33 o 
  -5  13   3      428.99      363.06    159.04 o 
  -4  13   3       68.67       74.69     93.83 o 
  -3  13   3    11400.63    12253.72    808.82 o 
  -2  13   3     2189.73     2266.80    350.83 o 
  -1  13   3     6885.82     6816.05    595.73 o 
   0  13   3     1459.80     1554.85    288.59 o 
   1  13   3      889.12      613.35    200.63 o 
   2  13   3        8.22       32.89     77.94 o 
   3  13   3       19.23      -27.50     75.17 o 
   4  13   3      765.12     1098.72    242.76 o 
   5  13   3     3973.59     3650.54    429.92 o 
   6  13   3     2833.89     2852.80    373.49 o 
   7  13   3     7504.41     6999.30    576.77 o 
   8  13   3      944.34      935.71    219.14 o 
   9  13   3      152.67      241.39    146.89 o 
  -8  14   3       33.89       44.43     92.89 o 
  -7  14   3       68.85       19.29     80.22 o 
  -6  14   3       21.65      -88.85    107.03 o 
  -5  14   3     3738.73     4084.47    499.06 o 
  -4  14   3     4617.54     4895.48    540.86 o 
  -3  14   3      644.14      479.52    188.71 o 
  -2  14   3      767.26     1079.54    256.55 o 
  -1  14   3     5420.24     5591.61    563.07 o 
   0  14   3     4113.69     3784.31    463.31 o 
   1  14   3      202.50      220.17    137.87 o 
   2  14   3       91.65      -45.56     89.16 o 
   3  14   3     2757.09     2809.66    406.71 o 
   4  14   3     4925.28     5383.08    544.07 o 
   5  14   3     1269.49     1629.56    306.40 o 
   6  14   3      633.82      373.00    162.70 o 
   7  14   3     4433.32     3914.51    457.23 o 
   8  14   3     1819.66     1726.63    306.81 o 
  -6  15   3      897.61      806.18    241.11 o 
  -5  15   3     1445.42     1144.38    291.68 o 
  -4  15   3     3892.21     3997.85    509.53 o 
  -3  15   3     1176.15     1096.06    278.17 o 
  -2  15   3     7245.28     8061.46    710.63 o 
  -1  15   3     1934.15     1829.63    345.82 o 
   0  15   3      668.93      630.90    195.54 o 
   1  15   3      274.67      403.21    173.59 o 
   2  15   3     3118.84     3106.70    444.90 o 
   3  15   3     3982.44     3420.84    464.34 o 
   4  15   3     1311.30     1334.89    284.34 o 
   5  15   3       38.37     -107.48    111.80 o 
   6  15   3     2531.63     2897.96    418.23 o 
   7  15   3       59.46      272.78    136.56 o 
  -2  16   3     4204.72     3684.60    504.70 o 
  -1  16   3      146.31      251.30    127.45 o 
   0  16   3     2981.39     3302.26    480.66 o 
   1  16   3       50.45       50.27     79.71 o 
   2  16   3     2308.20     2154.70    384.10 o 
   3  16   3     1680.44     1458.13    311.29 o 
   4  16   3      199.49      446.91    180.12 o 
   5  16   3      288.07      295.26    151.97 o 
  -5 -15   4     2630.21     2500.11    437.89 o 
  -4 -15   4      271.63      424.79    210.48 o 
  -3 -15   4      134.80      221.19    145.95 o 
  -2 -15   4     5340.75     6416.79    682.63 o 
  -1 -15   4      567.25      670.18    247.22 o 
   0 -15   4      134.62      378.67    184.77 o 
   1 -15   4     1377.22      970.92    280.69 o 
   2 -15   4      483.94      431.58    193.38 o 
   3 -15   4      480.36      417.18    189.55 o 
  -7 -14   4       14.31     -233.28    155.52 o 
  -6 -14   4     6889.50     6907.01    684.65 o 
  -5 -14   4      515.35      506.70    191.04 o 
  -4 -14   4        1.08      -50.37     91.98 o 
  -3 -14   4      634.32      435.05    185.54 o 
  -2 -14   4      159.78      168.81    141.20 o 
  -1 -14   4     1610.03     2044.47    374.51 o 
   0 -14   4      174.19        0.00     89.79 o 
   1 -14   4      455.70       91.20    114.36 o 
   2 -14   4     6802.24     7159.32    690.20 o 
   3 -14   4      188.68       75.30    103.59 o 
   4 -14   4       54.52       41.81     97.82 o 
   5 -14   4     1601.34     1647.61    348.91 o 
   6 -14   4     1244.32      844.97    260.34 o 
   7 -14   4     1020.31     1086.89    272.83 o 
  -8 -13   4      265.01      366.81    162.01 o 
  -7 -13   4     1043.55     1035.90    259.20 o 
  -6 -13   4      585.75      278.32    162.36 o 
  -5 -13   4     6036.27     6129.91    620.16 o 
  -4 -13   4        0.83      128.33    111.25 o 
  -3 -13   4       56.86      -36.11     85.91 o 
  -2 -13   4       47.26       73.58     90.44 o 
  -1 -13   4     6918.42     7630.63    686.11 o 
   0 -13   4      150.51      -15.87     77.51 o 
   1 -13   4     8412.82     8517.40    724.32 o 
   2 -13   4      611.83      544.36    194.45 o 
   3 -13   4     2832.27     2930.32    424.90 o 
   4 -13   4      692.60     1024.97    247.64 o 
   5 -13   4      175.10      117.31    105.69 o 
   6 -13   4        1.06       57.50     91.45 o 
   7 -13   4      189.31      263.36    152.50 o 
   8 -13   4     1122.84     1031.73    270.20 o 
   9 -13   4     4199.12     3834.85    499.94 o 
  -9 -12   4     1485.27     1199.97    201.66 o 
  -8 -12   4     1946.01     1806.46    320.18 o 
  -7 -12   4     5405.58     5096.46    537.42 o 
  -6 -12   4     2199.36     1856.13    330.13 o 
  -5 -12   4     3854.84     3884.26    474.01 o 
  -4 -12   4     1426.66     1956.50    337.60 o 
  -3 -12   4     4426.74     4446.14    504.63 o 
  -2 -12   4     4936.11     4830.08    524.01 o 
  -1 -12   4        2.80      -75.04     82.23 o 
   0 -12   4       30.01       14.94     86.42 o 
   1 -12   4     6895.78     7530.68    648.58 o 
   2 -12   4     5151.45     5106.89    535.56 o 
   3 -12   4     2897.04     3031.35    417.36 o 
   4 -12   4     3936.51     4009.10    478.31 o 
   5 -12   4        7.61       -0.53     62.72 o 
   6 -12   4       11.35      147.28    118.53 o 
   7 -12   4       27.95       38.76     89.55 o 
   8 -12   4       13.52       42.41     98.37 o 
   9 -12   4     5115.35     4508.23    515.13 o 
  10 -12   4     4837.49     5359.83    562.91 o 
 -10 -11   4     1999.11     2064.63    417.27 o 
  -9 -11   4      849.13     1061.67    189.66 o 
  -8 -11   4     2093.47     1967.12    244.24 o 
  -7 -11   4     2638.25     2476.06    372.57 o 
  -6 -11   4       27.32      140.94    103.33 o 
  -5 -11   4      263.47      210.08    121.64 o 
  -4 -11   4      332.55      363.09    146.62 o 
  -3 -11   4    12491.58    12861.30    821.37 o 
  -2 -11   4     3409.55     3949.27    453.72 o 
  -1 -11   4      527.62      613.57    179.30 o 
   0 -11   4     1744.34     1454.28    278.31 o 
   1 -11   4       17.21       55.38     80.87 o 
   2 -11   4       93.30      -10.77     70.38 o 
   3 -11   4     1999.63     2232.93    339.44 o 
   4 -11   4     2219.19     2219.40    338.81 o 
   5 -11   4    13971.32    15327.12    892.13 o 
   6 -11   4     2858.48     2631.34    384.69 o 
   7 -11   4      329.06      195.06    118.27 o 
   8 -11   4     2980.77     3562.57    438.74 o 
   9 -11   4       63.97       22.03     70.10 o 
  10 -11   4       54.68      233.79    123.63 o 
  11 -11   4     2574.10     2031.80    339.02 o 
 -11 -10   4       26.27     -278.02    185.35 o 
 -10 -10   4        3.47       -4.00     59.84 o 
  -9 -10   4      279.35      334.20    105.54 o 
  -8 -10   4     1544.71     1679.07    420.26 o 
  -7 -10   4        1.08       36.27     50.39 o 
  -6 -10   4     7212.31     7791.47    609.96 o 
  -5 -10   4       81.23       45.27     35.43 o 
  -4 -10   4    10290.46    10762.88    712.00 o 
  -3 -10   4      785.83      923.19    218.19 o 
  -2 -10   4     7006.15     6382.01    546.98 o 
  -1 -10   4     2822.94     2813.71    364.85 o 
   0 -10   4       25.33      -24.84     64.36 o 
   1 -10   4       30.74      151.54     98.19 o 
   2 -10   4     5200.27     5775.53    513.35 o 
   3 -10   4      353.77      340.14     44.24 o 
   4 -10   4    15929.83    16398.83    870.63 o 
   5 -10   4      685.86      699.14    187.98 o 
   6 -10   4     4499.34     4151.01    448.65 o 
   7 -10   4        0.83     -114.22     85.01 o 
   8 -10   4     1096.90     1312.46    263.23 o 
   9 -10   4      399.03      513.58    184.13 o 
  10 -10   4      616.45      671.79    186.23 o 
  11 -10   4       14.74      -70.15     77.74 o 
 -12  -9   4      272.67      -12.05     71.06 o 
 -11  -9   4       33.14      -44.77    110.96 o 
 -10  -9   4     1253.99     1077.99    212.98 o 
  -9  -9   4       77.91       85.91    145.13 o 
  -8  -9   4     1018.90     1136.07    170.18 o 
  -7  -9   4    16227.25    16240.05    626.61 o 
  -6  -9   4      291.17      237.79     84.82 o 
  -5  -9   4     2320.56     2405.63    322.32 o 
  -4  -9   4     1077.98     1130.37    221.63 o 
  -3  -9   4     8913.14     8577.86    603.94 o 
  -2  -9   4     8414.34     8437.76    412.61 o 
  -1  -9   4      227.26      244.23     75.98 o 
   0  -9   4     2682.42     2757.55    238.04 o 
   1  -9   4    17330.95    16080.46    572.84 o 
   2  -9   4      251.45      144.72     80.62 o 
   3  -9   4      305.79      406.94    137.71 o 
   4  -9   4        5.67       63.71     80.94 o 
   5  -9   4     9780.16     8923.75    616.04 o 
   6  -9   4     2658.66     2684.85    340.95 o 
   7  -9   4       19.42       -8.50     46.70 o 
   8  -9   4      973.04     1149.91    223.87 o 
   9  -9   4     1261.76      805.30    194.39 o 
  10  -9   4       12.16      -55.80     80.52 o 
  11  -9   4      505.00      315.96    117.98 o 
  12  -9   4      275.66      361.60    141.21 o 
 -13  -8   4     3252.01     3404.84    531.89 o 
 -12  -8   4     1144.24     1429.54    334.76 o 
 -11  -8   4     4548.94     5166.40    607.13 o 
 -10  -8   4      251.33      190.47     83.05 o 
  -9  -8   4      264.35       67.92    117.94 o 
  -8  -8   4     4708.31     5120.72    340.50 o 
  -7  -8   4     1038.11     1003.31    168.19 o 
  -6  -8   4      235.73      217.82     74.14 o 
  -5  -8   4     3379.89     3393.56    213.14 o 
  -4  -8   4     3839.64     4214.16    229.86 o 
  -3  -8   4    16389.26    16884.37    454.78 o 
  -2  -8   4     5050.38     5100.38    248.55 o 
  -1  -8   4       36.87       27.65     30.81 o 
   0  -8   4     5881.30     6163.54    275.32 o 
   1  -8   4     4379.59     4476.77    293.18 o 
   2  -8   4     5088.95     4483.00    127.68 o 
   3  -8   4     1018.12     1014.70    210.83 o 
   4  -8   4     1418.16     1264.59    161.61 o 
   5  -8   4     1512.00     1529.65    241.07 o 
   6  -8   4     7085.14     6802.97    512.69 o 
   7  -8   4       70.02       90.03     73.75 o 
   8  -8   4     6997.05     6659.09    511.48 o 
   9  -8   4    13278.42    14507.95    753.05 o 
  10  -8   4       96.49       44.91     60.24 o 
  11  -8   4     3060.30     2848.49    331.91 o 
  12  -8   4      495.14      602.85    208.76 o 
  13  -8   4     1481.76     2015.67    408.09 o 
 -13  -7   4     2481.06     2288.56    418.61 o 
 -12  -7   4       98.91      123.61    119.05 o 
 -11  -7   4     6993.90     7088.98    682.37 o 
 -10  -7   4     3047.62     2779.06    246.40 o 
  -9  -7   4     1691.68     1661.88    176.76 o 
  -8  -7   4        0.21      -51.09     37.08 o 
  -7  -7   4      443.98      490.17     81.07 o 
  -6  -7   4      459.03      393.83     62.47 o 
  -5  -7   4    11253.84    11670.94    318.85 o 
  -4  -7   4     1490.36     1649.02    151.40 o 
  -3  -7   4    12247.91    12646.51    464.86 o 
  -2  -7   4    10522.58    10698.62    425.99 o 
  -1  -7   4    16512.27    16222.99    736.06 o 
   0  -7   4     2160.28     2153.36    269.35 o 
   1  -7   4     1021.32     1265.93    206.11 o 
   2  -7   4      217.75       98.70     69.31 o 
   3  -7   4     2278.02     2074.47    196.38 o 
   4  -7   4     1913.38     1914.73    187.20 o 
   5  -7   4     3315.56     3641.94    258.84 o 
   6  -7   4     6515.24     6833.18    354.52 o 
   7  -7   4    17006.15    17059.19    563.49 o 
   8  -7   4      978.76     1128.58    150.27 o 
   9  -7   4       28.19      -10.98     43.05 o 
  10  -7   4      466.44      525.00    100.23 o 
  11  -7   4      103.28       43.59     61.50 o 
  12  -7   4      135.87      138.81     63.30 o 
  13  -7   4      133.68       64.26    110.95 o 
 -14  -6   4      742.30      839.33    274.40 o 
 -13  -6   4       61.80      136.58    133.24 o 
 -12  -6   4    12070.66    13411.53    939.97 o 
 -11  -6   4      702.14      528.42    169.88 o 
 -10  -6   4        2.97      -36.89     32.79 o 
  -9  -6   4     2698.25     2544.19    174.82 o 
  -8  -6   4        1.68       22.77     50.25 o 
  -7  -6   4     6329.06     6077.57    308.19 o 
  -6  -6   4        2.40       25.70     24.17 o 
  -5  -6   4        0.57       -6.51     26.06 o 
  -4  -6   4    32680.09    33049.01    580.74 o 
  -3  -6   4     1181.13     1250.94     95.81 o 
  -2  -6   4      864.76      967.08    123.20 o 
  -1  -6   4     5401.63     1334.31   2795.59 o 
   0  -6   4     6301.28     1688.35   3200.57 o 
   1  -6   4     1628.99     1438.83    205.74 o 
   2  -6   4     1431.52     1575.95    219.39 o 
   3  -6   4    10042.27    10912.79    566.16 o 
   4  -6   4    32047.15    31905.35    973.33 o 
   5  -6   4     1859.20     1946.51    243.40 o 
   6  -6   4     2982.45     3138.09    308.52 o 
   7  -6   4      741.02      716.56    149.99 o 
   8  -6   4    13034.37    14554.72    665.66 o 
   9  -6   4       43.34      105.50     67.73 o 
  10  -6   4     1107.51     1297.91    197.77 o 
  11  -6   4     4423.80     4431.03    297.19 o 
  12  -6   4     5278.48     5273.32    319.72 o 
  13  -6   4      532.67      656.09    220.30 o 
  14  -6   4     3141.85     2997.50    486.78 o 
 -14  -5   4      108.83       30.23     91.12 o 
 -13  -5   4      323.86      262.64    142.22 o 
 -12  -5   4     1639.53     1913.02    347.28 o 
 -11  -5   4     4095.30     4268.38    269.20 o 
 -10  -5   4     1341.38     1209.15    134.67 o 
  -9  -5   4      159.30      232.94     52.69 o 
  -8  -5   4    26658.25    26506.85    708.19 o 
  -7  -5   4     5593.39     5842.97    213.42 o 
  -6  -5   4      713.29      641.16     80.89 o 
  -5  -5   4    12367.23    12276.79    336.71 o 
  -4  -5   4     2604.26     2538.03    155.63 o 
  -3  -5   4    10174.54    10780.04    303.92 o 
  -2  -5   4     2531.96     2375.15    137.84 o 
  -1  -5   4     1420.76     1406.22     65.57 o 
   0  -5   4    60939.77    60311.40    828.28 o 
   1  -5   4      527.91      432.59     44.37 o 
   2  -5   4     4601.42     3922.23    317.60 o 
   3  -5   4     7365.00     4515.47   2184.03 o 
   4  -5   4     2565.52     2291.80    177.20 o 
   5  -5   4     5193.22     5358.34    268.78 o 
   6  -5   4       37.35        2.61     19.64 o 
   7  -5   4     2327.95     2483.16    187.21 o 
   8  -5   4    11143.18    11766.66    407.22 o 
   9  -5   4     1610.40     1144.52    660.21 o 
  10  -5   4     2590.59     2557.79    211.68 o 
  11  -5   4     2096.90     1890.57    183.23 o 
  12  -5   4     4107.26     4022.45    256.05 o 
  13  -5   4     1113.80     1245.65    287.11 o 
  14  -5   4      236.83      507.76    216.50 o 
 -14  -4   4      117.71      341.31    181.66 o 
 -13  -4   4        0.13       77.71     88.63 o 
 -12  -4   4       80.99      267.87    142.04 o 
 -11  -4   4    15182.95    17081.55    511.40 o 
 -10  -4   4     3423.08     3444.33    187.99 o 
  -9  -4   4     7359.96     7300.05    272.19 o 
  -8  -4   4     2023.05     1853.11    121.18 o 
  -7  -4   4     5468.92     5365.19    197.19 o 
  -6  -4   4     2317.87     2408.45    145.11 o 
  -5  -4   4        3.24       13.89     19.17 o 
  -4  -4   4       11.42        2.69     23.67 o 
  -3  -4   4     6474.49     6307.69    181.40 o 
  -2  -4   4    12814.83    12269.98    245.01 o 
  -1  -4   4    10561.80    10285.24    309.60 o 
   0  -4   4       63.26      112.79     47.20 o 
   1  -4   4    38898.03    38972.56    448.84 o 
   2  -4   4    12459.14    13818.22    386.94 o 
   3  -4   4    18005.70    18871.55    454.38 o 
   4  -4   4     4757.14     4966.57    193.26 o 
   5  -4   4     2437.52     2432.31    167.31 o 
   6  -4   4      980.22     1030.82    110.58 o 
   7  -4   4    14312.99    14193.39    398.22 o 
   8  -4   4      880.85      725.37     91.97 o 
   9  -4   4     6345.87     6387.18    236.62 o 
  10  -4   4    12841.70    12339.08    511.63 o 
  11  -4   4     9423.67     8792.95    395.18 o 
  12  -4   4      323.12      326.21    139.50 o 
  13  -4   4       34.87       23.31    101.66 o 
  14  -4   4      725.14      510.19    203.83 o 
 -14  -3   4       93.50      -64.68    116.15 o 
 -13  -3   4     2513.08     2605.34    408.25 o 
 -12  -3   4     4319.16     4690.95    517.23 o 
 -11  -3   4     1079.82      957.22    119.50 o 
 -10  -3   4     3836.80     4214.30    198.26 o 
  -9  -3   4     8558.81     8214.44    274.31 o 
  -8  -3   4      974.16      861.84     71.33 o 
  -7  -3   4       33.38       62.36     44.49 o 
  -6  -3   4    16323.67    16115.02    364.40 o 
  -5  -3   4     2062.23     2154.11    128.11 o 
  -4  -3   4     5683.17     5691.40    168.77 o 
  -3  -3   4      300.65      424.41     44.54 o 
  -2  -3   4       23.68       17.15     24.51 o 
  -1  -3   4    33502.21    32107.90    487.80 o 
   0  -3   4    10075.62     9646.30    186.99 o 
   1  -3   4    21855.69    21999.74    468.85 o 
   2  -3   4     1778.47     1664.93    123.02 o 
   3  -3   4     3897.87     4160.70    194.23 o 
   4  -3   4     2756.29     2939.30    162.55 o 
   5  -3   4       76.13       22.55     45.56 o 
   6  -3   4     2816.19     2828.44    160.09 o 
   7  -3   4    17899.41    18177.62    359.76 o 
   8  -3   4     8522.01     8440.30    269.37 o 
   9  -3   4     5346.96     5295.22    189.50 o 
  10  -3   4      509.18      516.24     63.16 o 
  11  -3   4      525.85      611.85     43.47 o 
  12  -3   4     2256.99     2283.56    377.01 o 
  13  -3   4     1352.28     1462.99    308.56 o 
  14  -3   4      434.72      457.56    176.13 o 
  15  -3   4     4023.37     3883.90    533.82 o 
 -15  -2   4      560.97      517.82    208.90 o 
 -14  -2   4       93.89     -113.05    134.48 o 
 -13  -2   4     4072.25     3796.64    478.97 o 
 -12  -2   4     3730.75     4436.98    490.53 o 
 -11  -2   4     1703.47     1680.63    107.07 o 
 -10  -2   4     6475.29     6873.19    205.93 o 
  -9  -2   4     6844.25     7324.69    259.06 o 
  -8  -2   4      652.76      534.35     64.73 o 
  -7  -2   4      608.07      559.66     70.59 o 
  -6  -2   4      531.05      539.01     58.50 o 
  -5  -2   4    33804.08    33690.78    423.29 o 
  -4  -2   4     4879.45     4697.06    147.28 o 
  -3  -2   4      906.04      988.32     62.69 o 
  -2  -2   4    10521.40    10155.71    220.76 o 
  -1  -2   4       57.24       36.10     14.96 o 
   0  -2   4     2645.96     2688.50     92.95 o 
   1  -2   4      475.58      424.19     49.87 o 
   2  -2   4     7635.70     7774.21    300.29 o 
   3  -2   4    50315.45    48085.48    589.09 o 
   4  -2   4     2296.83     2200.58    170.36 o 
   5  -2   4      245.55      217.71     40.05 o 
   6  -2   4    10004.41    10774.24    245.12 o 
   7  -2   4     4933.17     5237.54    195.75 o 
   8  -2   4     3955.11     4198.31    148.35 o 
   9  -2   4      331.85      396.31     43.93 o 
  10  -2   4     3507.88     3493.87    162.31 o 
  11  -2   4     8266.63     9215.96    684.31 o 
  12  -2   4     1206.35     1495.92    297.93 o 
  13  -2   4     5740.06     5163.98    555.85 o 
  14  -2   4     1246.61     1267.04    300.98 o 
  15  -2   4     2150.03     1773.81    352.75 o 
 -15  -1   4        2.82     -285.42    190.28 o 
 -14  -1   4      783.13      771.80    233.74 o 
 -13  -1   4      591.10      716.18    200.29 o 
 -12  -1   4      597.35      351.95     80.32 o 
 -11  -1   4      543.09      399.91     60.84 o 
 -10  -1   4     2550.94     2844.56    130.45 o 
  -9  -1   4      162.08      150.81     33.50 o 
  -8  -1   4    38261.88    39627.38    572.40 o 
  -7  -1   4       79.59       14.69     26.83 o 
  -6  -1   4    24729.73    24714.72    422.50 o 
  -5  -1   4     4407.58     4246.57    149.81 o 
  -4  -1   4     8975.93     8861.80    200.75 o 
  -3  -1   4     1217.25     1248.18     68.58 o 
  -2  -1   4     7671.89     7574.29    145.10 o 
  -1  -1   4      404.98      449.27     31.99 o 
   0  -1   4     6618.58     6757.11    124.87 o 
   1  -1   4       75.76       84.52     20.16 o 
   2  -1   4    46978.26    45414.21    531.49 o 
   3  -1   4       61.95       99.62     36.41 o 
   4  -1   4    10965.85    10480.63    212.04 o 
   5  -1   4      680.86      608.33     63.46 o 
   6  -1   4      474.06      352.96     40.17 o 
   7  -1   4      417.09      418.94     41.13 o 
   8  -1   4     4679.44     4562.67    192.39 o 
   9  -1   4        6.30       38.03     20.40 o 
  10  -1   4    17515.53    18267.10    905.21 o 
  11  -1   4        2.66      -19.05     86.34 o 
  12  -1   4     1310.38     1227.08    261.01 o 
  13  -1   4      662.20      824.15    223.44 o 
  14  -1   4     7306.74     8546.78    739.70 o 
  15  -1   4      102.50     -101.19    110.21 o 
 -15   0   4     3900.94     4124.13    520.51 o 
 -14   0   4      499.32      705.47    220.96 o 
 -13   0   4      217.40      161.47    103.32 o 
 -12   0   4     4174.73     4487.71    464.28 o 
 -11   0   4      141.22      149.44     41.31 o 
 -10   0   4     8849.99     8988.87    280.65 o 
  -9   0   4    25507.88    25767.92    461.59 o 
  -8   0   4    10406.95    10778.57    245.17 o 
  -7   0   4     2414.61     2375.56    113.37 o 
  -6   0   4       13.63       27.48     22.88 o 
  -5   0   4    20928.66    20867.54    369.03 o 
  -4   0   4     3408.44     3502.19    144.61 o 
  -3   0   4     3393.52     3242.89    129.39 o 
  -2   0   4     1967.00     1828.92    189.64 o 
  -1   0   4     3255.50     3197.26     99.27 o 
   0   0   4     3660.71     3617.04    220.56 o 
   1   0   4     4502.60     4767.80    106.89 o 
   2   0   4       78.91       92.36     22.09 o 
   3   0   4    64164.38    61645.69    741.09 o 
   4   0   4     8797.36     9143.45    174.01 o 
   5   0   4     1814.73     1869.27     78.87 o 
   6   0   4    13170.84    14176.60    382.36 o 
   7   0   4     8950.94     8212.76    537.58 o 
   8   0   4      405.03      235.28    115.09 o 
   9   0   4     6419.88     7328.10    541.91 o 
  10   0   4     2848.86     2652.98    343.43 o 
  11   0   4    12006.32    12870.13    786.76 o 
  12   0   4     2994.62     2943.01    396.80 o 
  13   0   4       54.34       50.93     98.88 o 
  14   0   4     1033.51     1086.57    281.57 o 
  15   0   4      407.53      687.35    222.95 o 
 -15   1   4     3548.08     4208.17    528.13 o 
 -14   1   4     4061.55     4106.78    502.17 o 
 -13   1   4     2454.89     2325.88    367.26 o 
 -12   1   4       49.61       25.07     68.65 o 
 -11   1   4       84.05       40.77     47.69 o 
 -10   1   4     3016.62     3047.76    164.66 o 
  -9   1   4     2934.55     2955.80    158.05 o 
  -8   1   4    12089.34    12286.90    353.63 o 
  -7   1   4     9175.70     9519.08    255.00 o 
  -6   1   4     1686.49     1692.93    108.83 o 
  -5   1   4     7761.60     7406.04    188.31 o 
  -4   1   4       30.40        6.72     19.34 o 
  -3   1   4      581.19      701.48     63.10 o 
  -2   1   4    53835.19    52724.63    908.96 o 
  -1   1   4    46990.80    46839.01    817.34 o 
   0   1   4    23579.59    23566.03    264.53 o 
   1   1   4    30363.53    30464.80    384.83 o 
   2   1   4     3001.94     3044.31    114.14 o 
   3   1   4    19298.04    19314.73    230.77 o 
   4   1   4    21937.91    21911.67    234.77 o 
   5   1   4      747.14      877.44     57.11 o 
   6   1   4    21460.70    20049.50    688.44 o 
   7   1   4    11521.48    11508.52    500.10 o 
   8   1   4       81.34      108.77     67.07 o 
   9   1   4     4871.25     4428.56    417.43 o 
  10   1   4     2345.91     2418.21    336.98 o 
  11   1   4       28.78       -3.13     66.18 o 
  12   1   4     3405.38     3802.11    451.88 o 
  13   1   4      586.56      407.60    180.36 o 
  14   1   4      572.44      685.57    234.72 o 
  15   1   4     4209.95     4571.11    567.34 o 
 -15   2   4     2625.66     2534.36    423.96 o 
 -14   2   4       55.20      199.72    168.12 o 
 -13   2   4     8312.75     8973.65    711.36 o 
 -12   2   4     3396.70     3380.35    466.97 o 
 -11   2   4     2096.35     2220.16    189.30 o 
 -10   2   4     3123.99     3223.92    227.36 o 
  -9   2   4      490.85      312.66     64.66 o 
  -8   2   4      704.94      685.75     80.76 o 
  -7   2   4    17055.45    17250.64    373.11 o 
  -6   2   4      462.56      580.12     70.39 o 
  -5   2   4    26789.84    26714.71    420.83 o 
  -4   2   4     6983.40     6700.93    241.15 o 
  -3   2   4    61425.81    57584.58    687.99 o 
  -2   2   4       11.55        0.13     30.81 o 
  -1   2   4     2707.04     2495.73    185.30 o 
   0   2   4     6116.49     6580.71    288.66 o 
   1   2   4      124.60      187.07     20.97 o 
   2   2   4     2560.47     2533.66    102.43 o 
   3   2   4     1627.65     1654.77     69.09 o 
   4   2   4     4973.01     4700.03    116.63 o 
   5   2   4    64019.73    64189.68    516.39 o 
   6   2   4     8597.01     8598.24    269.22 o 
   7   2   4     5503.70     5536.15    301.45 o 
   8   2   4      570.78      587.90    111.71 o 
   9   2   4      922.49     1070.60    210.14 o 
  10   2   4       28.05       11.75     80.45 o 
  11   2   4      202.95      225.47    117.52 o 
  12   2   4       26.34      -17.57     66.48 o 
  13   2   4    16441.75    18589.74   1053.95 o 
  14   2   4      865.58     1021.25    278.47 o 
  15   2   4      501.50      272.10    189.04 o 
 -14   3   4     7491.36     8260.76    712.14 o 
 -13   3   4      262.51      505.69    189.18 o 
 -12   3   4      181.31      141.56     58.78 o 
 -11   3   4      108.68       60.93     36.80 o 
 -10   3   4       57.57       87.18     44.60 o 
  -9   3   4     1327.44     1222.66    113.07 o 
  -8   3   4     1000.71     1036.07    189.47 o 
  -7   3   4      108.92       10.97     62.62 o 
  -6   3   4    44610.70    44073.95    684.50 o 
  -5   3   4      565.15      752.91     99.65 o 
  -4   3   4      473.14      398.70     62.65 o 
  -3   3   4     4704.07     4807.34    205.57 o 
  -2   3   4     8512.47     9134.14    267.94 o 
  -1   3   4       32.50       92.97     30.15 o 
   0   3   4     1578.34     1551.90    153.67 o 
   1   3   4     6118.77     6211.84    116.61 o 
   2   3   4    27928.79    27609.21    317.25 o 
   3   3   4     2086.98     2221.81     85.93 o 
   4   3   4    11856.33    11758.09    197.90 o 
   5   3   4       84.75      165.11     24.73 o 
   6   3   4    35464.55    35712.29    330.23 o 
   7   3   4        4.53       24.78      9.73 o 
   8   3   4      252.70      219.91     76.78 o 
   9   3   4     6483.38     6507.12    513.14 o 
  10   3   4     6325.80     5844.76    517.09 o 
  11   3   4        7.44       68.72     71.38 o 
  12   3   4     4345.63     5330.46    544.36 o 
  13   3   4       38.18      -67.71     93.48 o 
  14   3   4     6047.21     7449.69    711.58 o 
  15   3   4        0.28     -160.02    159.43 o 
 -14   4   4      692.76      509.01    216.20 o 
 -13   4   4     1837.09     1812.13    344.33 o 
 -12   4   4     2684.45     2413.20    215.32 o 
 -11   4   4     5180.03     5223.71    312.21 o 
 -10   4   4    24924.21    24815.68    653.52 o 
  -9   4   4      149.42      141.78     66.49 o 
  -8   4   4     1331.26     1218.38    162.40 o 
  -7   4   4     2004.04     2112.53    163.93 o 
  -6   4   4      120.75       11.46     55.53 o 
  -5   4   4    30733.19    31774.98    572.08 o 
  -4   4   4     4752.78     5328.71    190.89 o 
  -3   4   4        0.21       58.28     28.45 o 
  -2   4   4    17048.42    16818.04    543.87 o 
  -1   4   4     2980.78     2837.17    217.54 o 
   0   4   4        2.98      132.04     52.32 o 
   1   4   4    15040.67    14842.37    244.25 o 
   2   4   4    33393.45    33693.42    330.72 o 
   3   4   4     6067.14     5770.49    168.74 o 
   4   4   4     4301.47     4311.52    132.23 o 
   5   4   4     7874.71     8052.69    190.97 o 
   6   4   4    22168.53    22670.24    496.40 o 
   7   4   4     3326.72     3607.38    114.70 o 
   8   4   4     3603.37     3777.39    135.29 o 
   9   4   4     3131.05     2927.43    353.44 o 
  10   4   4     3329.72     3340.08    399.21 o 
  11   4   4       82.37      149.89     93.75 o 
  12   4   4     2850.49     2530.79    392.06 o 
  13   4   4     5133.77     5238.70    572.33 o 
  14   4   4     2059.79     2653.01    435.62 o 
  15   4   4      742.07      588.72    217.26 o 
 -14   5   4      275.90      106.13    147.54 o 
 -13   5   4     3334.20     4069.18    513.38 o 
 -12   5   4     7462.77     7544.04    845.85 o 
 -11   5   4     1305.19     1098.69    124.18 o 
 -10   5   4     1685.57     1631.44    144.88 o 
  -9   5   4     8038.16     8049.93    466.52 o 
  -8   5   4      181.86      210.55     83.77 o 
  -7   5   4     3620.43     3557.75    298.99 o 
  -6   5   4      413.52      282.22     61.16 o 
  -5   5   4    23455.63    24056.03    469.43 o 
  -4   5   4     5950.18     5649.36    375.98 o 
  -3   5   4     7466.21     2439.40   3573.74 o 
  -2   5   4     3368.82     3663.42    271.08 o 
  -1   5   4     9501.30     9120.40    422.12 o 
   0   5   4    12407.56    11380.64    462.77 o 
   1   5   4     5363.66     5677.92    164.07 o 
   2   5   4      122.79      142.13     24.75 o 
   3   5   4     2661.03     2634.23    101.87 o 
   4   5   4    12920.58    13030.91    229.81 o 
   5   5   4     3695.64     3755.21    136.26 o 
   6   5   4     1780.02     1711.05     91.95 o 
   7   5   4     8766.26     9023.39    260.75 o 
   8   5   4     6521.76     6643.12    298.28 o 
   9   5   4     8694.40     8953.62    213.04 o 
  10   5   4       90.51       10.55     69.23 o 
  11   5   4        1.95      -91.51     86.08 o 
  12   5   4      286.82      442.59    178.22 o 
  13   5   4      533.78      433.79    183.62 o 
  14   5   4       50.16      -57.59    119.24 o 
 -14   6   4     2309.52     2169.29    399.88 o 
 -13   6   4      539.35      358.09    175.22 o 
 -12   6   4      979.63      835.88    144.54 o 
 -11   6   4    15949.03    16022.83    571.44 o 
 -10   6   4      833.13      785.53    119.57 o 
  -9   6   4     1346.34     1221.27    146.74 o 
  -8   6   4     2441.37     2611.91    166.71 o 
  -7   6   4     6064.70     6467.30    255.40 o 
  -6   6   4     6828.18     7229.08    309.96 o 
  -5   6   4      298.04      312.26     92.96 o 
  -4   6   4       20.28      -59.25     50.53 o 
  -3   6   4    32214.77    32081.36    877.44 o 
  -2   6   4     8753.67     8340.52    442.15 o 
  -1   6   4     7560.12     8452.16    437.02 o 
   0   6   4    11010.62    10301.58    273.54 o 
   1   6   4     1698.73     1624.58     95.21 o 
   2   6   4     2345.26     2671.96    142.81 o 
   3   6   4       81.97       78.31     20.82 o 
   4   6   4     1484.90     1659.92     99.21 o 
   5   6   4    20001.26    20118.27    346.14 o 
   6   6   4    15327.04    15293.21    302.19 o 
   7   6   4    11277.55    11358.87    255.63 o 
   8   6   4        8.13        4.63     36.10 o 
   9   6   4     1818.61     1954.79    200.81 o 
  10   6   4      643.07      620.31     56.54 o 
  11   6   4       15.00       -6.46     88.30 o 
  12   6   4     3999.69     4126.95    518.58 o 
  13   6   4     1067.04      954.09    265.66 o 
  14   6   4      432.29      442.39    208.17 o 
 -13   7   4       54.91      295.89    182.87 o 
 -12   7   4     2554.36     2855.57    430.52 o 
 -11   7   4     1648.16     1455.49    185.35 o 
 -10   7   4     2063.01     2027.52    266.54 o 
  -9   7   4      228.57      234.63    101.26 o 
  -8   7   4      112.34       41.25     30.52 o 
  -7   7   4    12654.68    12277.04    372.11 o 
  -6   7   4     6790.37     6500.19    332.97 o 
  -5   7   4     1339.29     1149.61    139.29 o 
  -4   7   4    16925.15    16936.56    650.05 o 
  -3   7   4     1213.05     1006.79    168.58 o 
  -2   7   4     2690.36     2949.61    280.92 o 
  -1   7   4     2718.64     2617.94    262.49 o 
   0   7   4     3325.43     3227.78    204.86 o 
   1   7   4    37160.52    37756.24    487.30 o 
   2   7   4     5460.72     5684.76    225.66 o 
   3   7   4     9255.16     9559.89    223.44 o 
   4   7   4    14639.08    14582.68    319.24 o 
   5   7   4     2999.59     3050.60    130.81 o 
   6   7   4      487.69      407.80     55.52 o 
   7   7   4      742.28      802.99     83.14 o 
   8   7   4     2588.85     2593.56    143.19 o 
   9   7   4     6534.98     6958.81    257.42 o 
  10   7   4      224.45      153.07     98.72 o 
  11   7   4     3484.40     3212.19    448.21 o 
  12   7   4     1018.49     1150.31    285.82 o 
  13   7   4     2410.93     2499.15    442.03 o 
  14   7   4       33.07     -234.23    164.19 o 
 -13   8   4        5.99       39.93    103.42 o 
 -12   8   4      559.57      635.89    132.80 o 
 -11   8   4       24.96       -8.06     59.68 o 
 -10   8   4     5416.12     5058.82    442.34 o 
  -9   8   4     4105.02     4484.96    288.75 o 
  -8   8   4     6664.06     6835.54    351.50 o 
  -7   8   4       52.09      103.47     81.77 o 
  -6   8   4     7021.30     7248.02    492.83 o 
  -5   8   4      562.16      563.89    111.05 o 
  -4   8   4        7.32      -36.11     46.03 o 
  -3   8   4     1950.68     2041.69    190.57 o 
  -2   8   4    16804.17    17229.62    723.70 o 
  -1   8   4     1059.44     1062.14    178.93 o 
   0   8   4    28068.89    29019.79    459.95 o 
   1   8   4      449.13      510.82     68.16 o 
   2   8   4    13224.37    13769.33    378.85 o 
   3   8   4     2903.28     2900.11    173.84 o 
   4   8   4     3443.29     3289.77    162.83 o 
   5   8   4       39.89       32.26     25.77 o 
   6   8   4      628.59      480.40     80.64 o 
   7   8   4     1721.30     1605.63    128.75 o 
   8   8   4    16649.44    16779.56    402.78 o 
   9   8   4       98.41      120.81     47.01 o 
  10   8   4     1599.80     2009.57    351.86 o 
  11   8   4     1233.40      998.39    267.99 o 
  12   8   4     7253.81     8443.58    778.17 o 
  13   8   4      251.87      156.93    162.02 o 
 -12   9   4     1713.00     1584.23    214.77 o 
 -11   9   4     4026.24     4497.91    444.06 o 
 -10   9   4        1.02        4.03     47.35 o 
  -9   9   4     1638.94     1678.38    188.60 o 
  -8   9   4     5084.32     5451.01    462.08 o 
  -7   9   4    10969.83    11445.32    659.61 o 
  -6   9   4     9084.84     9285.30    586.58 o 
  -5   9   4      213.17      133.00     87.37 o 
  -4   9   4     8821.56     9377.39    578.72 o 
  -3   9   4    10869.85    10587.16    610.81 o 
  -2   9   4     2037.03     1876.86    258.69 o 
  -1   9   4     1370.02     1593.68    139.04 o 
   0   9   4    13889.01    14098.66    338.16 o 
   1   9   4    20027.28    20493.83    402.90 o 
   2   9   4     8644.78     9015.08    328.86 o 
   3   9   4     2758.39     2754.00    180.71 o 
   4   9   4     1325.28     1253.53    113.23 o 
   5   9   4        1.77       18.42     32.42 o 
   6   9   4     1098.51      971.82    109.66 o 
   7   9   4     1604.25     1491.34    115.68 o 
   8   9   4     4605.26     4143.08    192.44 o 
   9   9   4    15202.46    16427.55    534.89 o 
  10   9   4     6180.51     6469.73    325.27 o 
  11   9   4     1663.45     2012.25    391.94 o 
  12   9   4      149.43      356.40    196.53 o 
  13   9   4      393.25      387.36    197.04 o 
 -12  10   4     2361.51     2078.64    329.47 o 
 -11  10   4     2052.14     1813.81    307.42 o 
 -10  10   4     1404.62     1334.75    184.32 o 
  -9  10   4     2076.17     2193.93    227.74 o 
  -8  10   4     3152.66     3271.47    378.09 o 
  -7  10   4     1597.05     1499.64    254.64 o 
  -6  10   4     1648.84     1703.06    265.99 o 
  -5  10   4        0.55     -148.51     99.00 o 
  -4  10   4     4655.93     5086.31    452.56 o 
  -3  10   4     4356.42     4627.72    429.28 o 
  -2  10   4     1779.84     1991.97    280.84 o 
  -1  10   4     7725.27     7734.73    344.33 o 
   0  10   4      415.42      452.79     82.96 o 
   1  10   4      119.45      -35.07     59.55 o 
   2  10   4     4192.49     4447.67    406.52 o 
   3  10   4     3466.48     3249.90    251.72 o 
   4  10   4    18983.07    18403.72   1131.00 o 
   5  10   4     6892.75     6651.31    298.39 o 
   6  10   4      491.96      572.69     91.19 o 
   7  10   4     7748.82     7748.75    277.06 o 
   8  10   4     1286.27     1331.04    116.82 o 
   9  10   4     2770.24     2869.74    200.63 o 
  10  10   4     1619.33     1811.19    355.95 o 
  11  10   4      347.92      418.63    195.17 o 
  12  10   4     1057.87      694.91    244.93 o 
 -11  11   4      114.99       88.10     61.31 o 
 -10  11   4      106.10      211.74     86.67 o 
  -9  11   4     3726.32     3986.85    319.32 o 
  -8  11   4       68.66     -137.08    103.73 o 
  -7  11   4     4498.34     4272.79    449.72 o 
  -6  11   4      596.24      375.79    139.26 o 
  -5  11   4     8272.93     7868.31    594.78 o 
  -4  11   4      685.77      443.03    146.86 o 
  -3  11   4      958.51      928.55    202.96 o 
  -2  11   4       48.11       -2.37     42.48 o 
  -1  11   4     1707.69     1664.71    167.52 o 
   0  11   4        1.31      -23.86     45.10 o 
   1  11   4      493.71      554.89    159.74 o 
   2  11   4      323.37      213.47    103.84 o 
   3  11   4    30070.73    32691.78   1141.18 o 
   4  11   4      827.88      624.78    163.63 o 
   5  11   4     1831.96     2060.09    284.03 o 
   6  11   4       27.81      -12.75     50.03 o 
   7  11   4      345.35      332.83     75.63 o 
   8  11   4      868.33      763.61    108.93 o 
   9  11   4      179.72      169.54     63.97 o 
  10  11   4      301.28      249.31    143.05 o 
  11  11   4     6500.23     6887.92    477.25 o 
  12  11   4      306.77      371.75    166.13 o 
 -10  12   4      269.24      416.80    111.62 o 
  -9  12   4      862.75      681.04    209.83 o 
  -8  12   4    12717.59    13099.60    824.44 o 
  -7  12   4        0.59      -92.66     61.78 o 
  -6  12   4        3.76       -7.43     75.77 o 
  -5  12   4       22.79     -156.87    121.08 o 
  -4  12   4     5067.55     5789.18    530.21 o 
  -3  12   4      256.37      176.08    102.76 o 
  -2  12   4      317.19      268.11     97.21 o 
  -1  12   4     4808.99     4567.94    282.93 o 
   0  12   4    17290.54    17001.10    537.43 o 
   1  12   4        2.57     -160.59    107.06 o 
   2  12   4     5145.65     5173.16    488.56 o 
   3  12   4       85.16       34.24     72.46 o 
   4  12   4     8481.71     9031.91    633.74 o 
   5  12   4     2271.93     2331.11    320.59 o 
   6  12   4      208.56      166.76     93.38 o 
   7  12   4      562.81      750.94    122.98 o 
   8  12   4     1876.84     1917.43    174.45 o 
   9  12   4        3.53      -59.30     42.32 o 
  10  12   4     1668.16     1179.06    207.00 o 
  11  12   4      418.15      171.74    109.42 o 
  -9  13   4     2700.68     2289.54    369.30 o 
  -8  13   4     1524.19     1560.07    301.93 o 
  -7  13   4     2463.60     1843.51    328.52 o 
  -6  13   4     2939.25     3053.00    412.37 o 
  -5  13   4      218.92      189.73    109.89 o 
  -4  13   4    10142.90    10826.20    760.38 o 
  -3  13   4      719.62     1151.63    256.60 o 
  -2  13   4     2028.90     1794.27    312.30 o 
  -1  13   4     2525.57     3117.77    407.51 o 
   0  13   4      936.78      787.04    208.85 o 
   1  13   4     1275.84     1298.51    256.69 o 
   2  13   4     1490.19     1622.99    286.38 o 
   3  13   4     1502.77     1695.90    295.41 o 
   4  13   4     4011.26     4000.52    445.38 o 
   5  13   4     5705.50     5623.59    524.81 o 
   6  13   4       24.63      131.02    108.21 o 
   7  13   4     3667.45     3545.91    410.77 o 
   8  13   4     3057.87     2451.04    337.40 o 
   9  13   4        3.02      -22.03    141.44 o 
  -8  14   4      112.71      -23.61     76.66 o 
  -7  14   4      838.00      893.05    241.50 o 
  -6  14   4     5532.50     5082.43    554.16 o 
  -5  14   4      444.30      386.33    154.57 o 
  -4  14   4      274.46      240.11    158.15 o 
  -3  14   4     3084.95     3874.01    479.94 o 
  -2  14   4     4550.17     4694.26    519.72 o 
  -1  14   4     4430.16     4069.21    482.16 o 
   0  14   4     1661.83     1817.70    325.13 o 
   1  14   4      708.21      928.83    233.84 o 
   2  14   4     1556.33     1730.92    306.36 o 
   3  14   4     1219.83     1193.71    266.27 o 
   4  14   4       19.12       18.03     74.58 o 
   5  14   4     1192.73     1136.50    256.44 o 
   6  14   4    14675.88    14020.63    853.28 o 
   7  14   4     1686.98     1267.60    265.50 o 
   8  14   4        2.70     -128.86     89.86 o 
  -6  15   4       25.93      -58.23    117.93 o 
  -5  15   4     9385.75     9276.99    773.41 o 
  -4  15   4      743.04      708.07    222.51 o 
  -3  15   4     3244.65     3220.90    451.10 o 
  -2  15   4      240.90      198.80    128.37 o 
  -1  15   4      476.28      196.21    147.09 o 
   0  15   4       91.76      155.99    118.89 o 
   1  15   4      541.09      469.04    178.43 o 
   2  15   4     1226.85     1202.33    281.68 o 
   3  15   4     6664.37     7005.26    651.10 o 
   4  15   4      298.09      346.67    162.62 o 
   5  15   4     3515.83     2850.18    409.07 o 
   6  15   4      233.37      102.88    125.74 o 
   7  15   4     1566.00     1197.14    266.85 o 
  -2  16   4      304.09      298.98    164.83 o 
  -1  16   4     6428.45     6596.35    662.69 o 
   0  16   4      118.84      171.06    126.69 o 
   1  16   4      476.06      361.74    172.75 o 
   2  16   4     3477.43     3170.78    457.57 o 
   3  16   4      101.16       13.88     75.31 o 
   4  16   4      647.33      521.09    189.71 o 
   5  16   4       62.05       27.19     89.90 o 
  -4 -15   5      359.04      293.31    163.70 o 
  -3 -15   5     6539.18     6024.89    671.57 o 
  -2 -15   5       29.31      229.84    153.56 o 
  -1 -15   5     1677.91     1204.62    316.66 o 
   0 -15   5      242.40      201.45    149.05 o 
   1 -15   5     1188.92     1326.68    316.63 o 
  -6 -14   5     1367.65     1495.62    335.69 o 
  -5 -14   5      237.07      320.91    153.43 o 
  -4 -14   5       55.80       93.41    117.92 o 
  -3 -14   5        0.32      236.14    161.35 o 
  -2 -14   5     4917.10     5141.77    592.94 o 
  -1 -14   5      266.68       44.51     92.67 o 
   0 -14   5      650.87      516.52    199.79 o 
   1 -14   5     2155.30     2459.85    421.11 o 
   2 -14   5       13.68       85.80    119.05 o 
   3 -14   5     1412.39     1407.47    313.32 o 
   4 -14   5      270.52      342.70    168.61 o 
   5 -14   5     1761.25     1995.10    379.90 o 
   6 -14   5     5105.96     5746.97    632.46 o 
  -8 -13   5      566.44      521.56    198.11 o 
  -7 -13   5     2439.89     2416.78    400.16 o 
  -6 -13   5     3320.62     3079.81    448.98 o 
  -5 -13   5      491.89      297.12    157.77 o 
  -4 -13   5      261.34       78.83    114.04 o 
  -3 -13   5      176.88      -68.24    112.69 o 
  -2 -13   5     4967.29     5021.37    570.68 o 
  -1 -13   5      697.89      916.79    249.45 o 
   0 -13   5       36.96        0.59     76.11 o 
   1 -13   5     3129.46     3685.56    480.19 o 
   2 -13   5     7965.31     7896.88    705.28 o 
   3 -13   5      327.60      259.38    172.20 o 
   4 -13   5      335.09      537.93    206.60 o 
   5 -13   5       16.44       42.30     74.01 o 
   6 -13   5      463.65      405.20    182.65 o 
   7 -13   5     2460.27     2276.85    389.31 o 
   8 -13   5      238.09      234.92    168.92 o 
  -9 -12   5     5963.34     5086.79    542.09 o 
  -8 -12   5     2772.34     2565.97    387.43 o 
  -7 -12   5      268.21      415.30    176.47 o 
  -6 -12   5       96.76      217.06    126.43 o 
  -5 -12   5        7.54       -6.13     77.24 o 
  -4 -12   5      133.81      218.11    121.36 o 
  -3 -12   5     3079.35     2687.77    406.18 o 
  -2 -12   5     1876.45     1989.55    351.35 o 
  -1 -12   5     4108.25     3800.10    470.92 o 
   0 -12   5     9191.10    10137.80    767.35 o 
   1 -12   5     3487.96     3715.83    471.05 o 
   2 -12   5      395.77      268.32    146.79 o 
   3 -12   5     3158.53     3288.88    440.92 o 
   4 -12   5      596.10      595.23    194.68 o 
   5 -12   5      239.87       58.41     95.95 o 
   6 -12   5       31.94      119.57    110.93 o 
   7 -12   5      594.07      790.06    224.50 o 
   8 -12   5     5551.86     5346.71    568.49 o 
   9 -12   5     4361.55     4319.61    517.55 o 
  10 -12   5       40.80       33.95    102.05 o 
 -10 -11   5     1671.31     1068.60    303.74 o 
  -9 -11   5      159.38      240.16     96.17 o 
  -8 -11   5     1006.40     1009.00    181.46 o 
  -7 -11   5     2328.66     2759.47    391.32 o 
  -6 -11   5     2030.02     1820.57    321.24 o 
  -5 -11   5      513.64      761.08    218.01 o 
  -4 -11   5     4496.43     4701.18    510.28 o 
  -3 -11   5     7219.53     7296.46    633.04 o 
  -2 -11   5     1523.92     1424.29    293.71 o 
  -1 -11   5      807.20      488.28    168.52 o 
   0 -11   5      181.13      167.56    109.21 o 
   1 -11   5     8147.02     8224.67    661.88 o 
   2 -11   5       51.22      -84.82     80.31 o 
   3 -11   5     1466.91     1635.71    297.26 o 
   4 -11   5     7441.79     8290.02    663.22 o 
   5 -11   5     1365.78     1256.96    271.90 o 
   6 -11   5     1260.35      819.84    225.98 o 
   7 -11   5      742.16      946.57    242.05 o 
   8 -11   5      267.39      254.60    132.62 o 
   9 -11   5     5091.71     5149.08    533.75 o 
  10 -11   5      545.42      512.10    175.70 o 
  11 -11   5     1257.75     1012.84    243.38 o 
 -11 -10   5      317.47      342.95    178.49 o 
 -10 -10   5        6.46      104.91    107.86 o 
  -9 -10   5        4.68      -61.44     56.30 o 
  -8 -10   5      319.39      292.46    103.66 o 
  -7 -10   5    13332.04    14060.68    621.50 o 
  -6 -10   5       32.33      108.66     90.97 o 
  -5 -10   5      377.97      429.03    148.76 o 
  -4 -10   5     1156.71     1279.95    258.65 o 
  -3 -10   5     7298.26     7087.44    591.89 o 
  -2 -10   5     3639.58     3244.21    401.10 o 
  -1 -10   5      451.51      281.32    125.14 o 
   0 -10   5      969.56      860.97    210.06 o 
   1 -10   5    10951.87    10765.73    719.59 o 
   2 -10   5       81.44      126.52    100.30 o 
   3 -10   5      869.64      801.58    209.36 o 
   4 -10   5     1958.48     2199.10    331.98 o 
   5 -10   5    17793.23    17069.38    913.46 o 
   6 -10   5      220.20      164.53    109.57 o 
   7 -10   5     1150.55     1187.93    251.59 o 
   8 -10   5     1721.21     1553.12    283.73 o 
   9 -10   5      714.94      639.40    190.71 o 
  10 -10   5       10.80       47.09     66.57 o 
  11 -10   5     4618.27     4507.36    478.66 o 
 -12  -9   5        0.03     -281.31    187.54 o 
 -11  -9   5      902.60      867.32    257.92 o 
 -10  -9   5     1201.12     1451.26    198.55 o 
  -9  -9   5     1510.00     1212.32    243.47 o 
  -8  -9   5     3762.45     4365.24    341.00 o 
  -7  -9   5      228.07      127.68     70.46 o 
  -6  -9   5    15783.11    16433.36    632.37 o 
  -5  -9   5     1693.19     2070.36    311.10 o 
  -4  -9   5     5271.29     4236.50    438.31 o 
  -3  -9   5      128.02      -91.63     84.23 o 
  -2  -9   5        0.86      -68.32     48.56 o 
  -1  -9   5      493.76      599.04    142.93 o 
   0  -9   5     9630.52    10088.12    456.41 o 
   1  -9   5        1.22       22.40     47.82 o 
   2  -9   5     4471.67     4223.95    431.30 o 
   3  -9   5     6192.77     6126.43    276.53 o 
   4  -9   5     9251.11     9545.09    650.77 o 
   5  -9   5     1314.32     1398.89    255.05 o 
   6  -9   5      691.62      749.62    187.01 o 
   7  -9   5        5.16      -88.39     86.93 o 
   8  -9   5       10.96       57.67     70.14 o 
   9  -9   5       97.19       14.05     65.51 o 
  10  -9   5     1037.19      933.18    219.10 o 
  11  -9   5     2205.75     1868.60    298.59 o 
  12  -9   5    11213.13    11766.36    972.01 o 
 -12  -8   5      372.15      283.40    163.35 o 
 -11  -8   5     1471.93     1463.66    327.59 o 
 -10  -8   5      666.18      615.91    132.94 o 
  -9  -8   5       39.40      -21.94     75.35 o 
  -8  -8   5     7281.80     7719.64    429.55 o 
  -7  -8   5     6248.39     6191.78    379.87 o 
  -6  -8   5     6716.32     6459.83    379.57 o 
  -5  -8   5     2794.06     3634.46    278.82 o 
  -4  -8   5      399.73      489.00     99.99 o 
  -3  -8   5        0.58       -5.92     44.59 o 
  -2  -8   5     3687.08     3695.70    260.49 o 
  -1  -8   5     3024.18     2978.00    235.36 o 
   0  -8   5     6019.13     5458.87    317.01 o 
   1  -8   5    13398.47    13019.14    407.60 o 
   2  -8   5     2562.18     2497.18    227.98 o 
   3  -8   5      582.41      504.30    149.22 o 
   4  -8   5      867.13      954.68    198.84 o 
   5  -8   5     3984.84     3585.13    380.29 o 
   6  -8   5     5568.07     5172.87    459.73 o 
   7  -8   5     3257.74     3085.48    356.17 o 
   8  -8   5     7774.19     7253.86    544.45 o 
   9  -8   5     6675.85     7777.46    564.72 o 
  10  -8   5     3920.37     3850.71    398.11 o 
  11  -8   5      326.61      191.44    102.50 o 
  12  -8   5       23.88       50.38     75.73 o 
  13  -8   5     2857.46     3183.97    510.99 o 
 -13  -7   5      826.01      995.80    287.50 o 
 -12  -7   5     8158.03     7783.12    748.00 o 
 -11  -7   5     3238.94     3652.49    490.21 o 
 -10  -7   5      172.02      172.11     84.65 o 
  -9  -7   5      871.62      935.75    184.65 o 
  -8  -7   5        2.85      -11.45     69.58 o 
  -7  -7   5      291.00      223.59     58.57 o 
  -6  -7   5     1751.53     1993.06    160.89 o 
  -5  -7   5      156.87      151.08     41.87 o 
  -4  -7   5    27117.20    27637.82    490.59 o 
  -3  -7   5     5974.34     6006.58    329.99 o 
  -2  -7   5      743.48      716.00    116.33 o 
  -1  -7   5     1497.23     1333.02    218.25 o 
   0  -7   5     7726.14     7985.24    530.74 o 
   1  -7   5     1176.64     1288.08    215.28 o 
   2  -7   5      736.17      616.58     57.20 o 
   3  -7   5     2212.43     2167.99    166.32 o 
   4  -7   5    11535.50    11448.88    376.58 o 
   5  -7   5     5476.40     5634.65    270.97 o 
   6  -7   5     7336.87     7434.32    308.76 o 
   7  -7   5        2.14      108.16     54.20 o 
   8  -7   5     8498.11     8451.78    401.22 o 
   9  -7   5      507.62      329.61    127.30 o 
  10  -7   5       22.56       10.46     59.56 o 
  11  -7   5     1440.71     1403.16    180.94 o 
  12  -7   5      442.07      478.36    113.23 o 
  13  -7   5      574.97      705.50    245.82 o 
 -13  -6   5     7590.52     7552.45    734.25 o 
 -12  -6   5       13.80      -55.09    101.76 o 
 -11  -6   5     1858.89     1956.06    309.27 o 
 -10  -6   5        7.93      -14.26     51.88 o 
  -9  -6   5       57.75       12.18     44.57 o 
  -8  -6   5     1192.30     1022.64    123.33 o 
  -7  -6   5      406.50      499.74    106.75 o 
  -6  -6   5       16.51      -12.47     26.04 o 
  -5  -6   5    26259.01    25904.84    538.00 o 
  -4  -6   5        3.27       19.11     29.11 o 
  -3  -6   5     5909.16     6226.94    214.15 o 
  -2  -6   5        1.48       20.16     20.21 o 
  -1  -6   5     4778.59     1581.42   2670.37 o 
   0  -6   5        1.52        6.20     43.22 o 
   1  -6   5      954.99      779.38    160.82 o 
   2  -6   5       46.69       34.22     19.44 o 
   3  -6   5    31280.66    30822.27    980.96 o 
   4  -6   5     2380.77     2102.55    260.57 o 
   5  -6   5     2676.26     2374.29    277.16 o 
   6  -6   5       34.49       60.06     61.46 o 
   7  -6   5    15841.88    16139.45    720.35 o 
   8  -6   5     1222.23     1307.62    208.52 o 
   9  -6   5      457.86      352.49    111.84 o 
  10  -6   5      312.59      203.81     70.92 o 
  11  -6   5     3707.64     3596.52    273.27 o 
  12  -6   5       20.86       20.68     41.07 o 
  13  -6   5       31.77     -144.49    123.96 o 
  14  -6   5       52.44      -23.49    107.28 o 
 -14  -5   5      256.05       87.45     97.86 o 
 -13  -5   5        0.71      101.58    117.28 o 
 -12  -5   5     5075.11     4977.42    561.91 o 
 -11  -5   5     2349.88     2289.32    209.01 o 
 -10  -5   5       14.25       51.88     39.26 o 
  -9  -5   5     2938.99     2877.91    186.05 o 
  -8  -5   5     4076.68     4220.88    221.36 o 
  -7  -5   5     2259.23     2201.64    135.82 o 
  -6  -5   5        6.86       21.88     27.20 o 
  -5  -5   5     4674.94     4519.52    213.17 o 
  -4  -5   5    34186.83    33423.91    473.59 o 
  -3  -5   5    11659.25    11657.15    325.23 o 
  -2  -5   5      943.44     1119.58     97.52 o 
  -1  -5   5    24919.41    24154.79    363.91 o 
   0  -5   5     8891.41     9387.25    384.04 o 
   1  -5   5     2888.22     3142.27    293.62 o 
   2  -5   5     8093.81     8356.68    293.49 o 
   3  -5   5     7859.07     8360.59    341.25 o 
   4  -5   5    18861.53    18501.80    909.65 o 
   5  -5   5     2146.22     2730.33    195.79 o 
   6  -5   5       17.88        4.87     25.63 o 
   7  -5   5     4985.16     5361.99    275.53 o 
   8  -5   5     3089.01     3419.36    219.59 o 
   9  -5   5     2616.59     2486.94    187.54 o 
  10  -5   5     3747.34     3963.78    266.63 o 
  11  -5   5     7145.68     7672.95    370.23 o 
  12  -5   5     7258.77     7728.11    361.17 o 
  13  -5   5      439.45      342.02    184.42 o 
  14  -5   5     2142.42     2585.97    434.68 o 
 -14  -4   5      227.29      222.83    128.98 o 
 -13  -4   5      455.92      352.58    167.38 o 
 -12  -4   5     5624.97     5411.38    564.18 o 
 -11  -4   5     1192.00     1362.87    160.41 o 
 -10  -4   5     2072.98     1917.40    149.33 o 
  -9  -4   5     5470.54     5613.68    270.23 o 
  -8  -4   5     8842.62     8463.63    267.03 o 
  -7  -4   5      485.47      457.52     62.64 o 
  -6  -4   5     3824.87     3798.78    193.83 o 
  -5  -4   5      750.07      697.34     62.75 o 
  -4  -4   5     5467.94     5579.47    165.02 o 
  -3  -4   5    19493.83    19256.12    295.09 o 
  -2  -4   5      379.45      458.24     49.78 o 
  -1  -4   5     2138.92     1992.89    140.22 o 
   0  -4   5    44987.02    43891.89    652.50 o 
   1  -4   5      911.51      980.28    154.44 o 
   2  -4   5     9656.13     9514.21    378.33 o 
   3  -4   5    19702.26    20462.29    491.10 o 
   4  -4   5        4.97       16.66     25.42 o 
   5  -4   5     3046.09     2977.19    270.84 o 
   6  -4   5       70.03       87.78     36.20 o 
   7  -4   5     4198.65     4103.01    221.94 o 
   8  -4   5    22493.87    22520.44    454.32 o 
   9  -4   5    14571.28    14656.94    368.22 o 
  10  -4   5    10094.98    10064.57    349.96 o 
  11  -4   5     4309.13     4279.67    254.11 o 
  12  -4   5       81.22      191.29    131.95 o 
  13  -4   5      825.11      739.01    241.54 o 
  14  -4   5        0.14      137.85    171.97 o 
 -14  -3   5      624.99      475.15    156.93 o 
 -13  -3   5      259.05       79.49    105.54 o 
 -12  -3   5     1614.69     2070.54    348.40 o 
 -11  -3   5     7395.53     7753.37    356.69 o 
 -10  -3   5    16222.48    16589.90    416.69 o 
  -9  -3   5      473.87      426.10     72.28 o 
  -8  -3   5       24.96        9.91     33.39 o 
  -7  -3   5     1228.87     1272.35    134.15 o 
  -6  -3   5     1491.88     1448.49    116.21 o 
  -5  -3   5       69.91       26.32     21.23 o 
  -4  -3   5     5690.83     5599.73    173.74 o 
  -3  -3   5    12480.24    12290.90    240.79 o 
  -2  -3   5    36337.64    35526.12    387.56 o 
  -1  -3   5     7178.33     7193.71    235.81 o 
   0  -3   5     2392.19     2676.07    106.90 o 
   1  -3   5     1360.02     1318.66     82.70 o 
   2  -3   5     3479.18     3548.16    141.83 o 
   3  -3   5       46.60        8.10     19.86 o 
   4  -3   5       96.36       98.22     50.72 o 
   5  -3   5      296.37      320.27     57.85 o 
   6  -3   5    25799.46    26482.52    512.28 o 
   7  -3   5     6136.78     5999.14    272.13 o 
   8  -3   5       27.34       43.20     25.85 o 
   9  -3   5     2357.60     2230.28    130.80 o 
  10  -3   5     4721.50     4326.13    190.12 o 
  11  -3   5      177.25      191.01     25.88 o 
  12  -3   5       32.51       11.29    112.44 o 
  13  -3   5      270.59      379.76    157.15 o 
  14  -3   5     2862.36     3410.39    478.93 o 
  15  -3   5     3421.01     3358.25    497.31 o 
 -14  -2   5     1224.20      902.35    262.43 o 
 -13  -2   5     6683.35     8574.28    706.68 o 
 -12  -2   5      168.82      134.18    124.27 o 
 -11  -2   5     1328.27     1289.64    119.33 o 
 -10  -2   5     6829.32     6699.54    282.06 o 
  -9  -2   5     3782.91     3984.29    203.03 o 
  -8  -2   5     2865.34     2776.99    149.18 o 
  -7  -2   5       11.87        7.39     20.92 o 
  -6  -2   5    11060.02    11212.79    471.14 o 
  -5  -2   5    15341.69    15564.10    300.30 o 
  -4  -2   5     7077.64     6970.75    186.51 o 
  -3  -2   5     2569.35     2545.66    103.53 o 
  -2  -2   5     5613.30     5928.41    143.08 o 
  -1  -2   5    31854.97    32234.10    425.59 o 
   0  -2   5     2087.50     2020.21     86.61 o 
   1  -2   5     5967.46     5979.09    204.08 o 
   2  -2   5    25279.71    23964.22    486.29 o 
   3  -2   5    11457.37    11094.35    304.02 o 
   4  -2   5      194.95      200.14     43.15 o 
   5  -2   5    22282.69    22669.05    374.54 o 
   6  -2   5     2622.47     2820.15    133.69 o 
   7  -2   5    26351.96    27239.72    493.94 o 
   8  -2   5      166.28      185.47     36.13 o 
   9  -2   5     6644.19     6492.40    185.73 o 
  10  -2   5     9429.76     8905.37    324.13 o 
  11  -2   5       97.87       51.63     23.04 o 
  12  -2   5      229.59      269.63    143.35 o 
  13  -2   5     2127.86     2252.54    377.01 o 
  14  -2   5     2338.85     2404.34    399.77 o 
  15  -2   5     1836.50     2038.93    377.78 o 
 -15  -1   5      142.14       14.59     96.96 o 
 -14  -1   5      200.49      281.89    154.67 o 
 -13  -1   5     1520.06     1619.38    312.27 o 
 -12  -1   5     4949.51     5081.19    300.07 o 
 -11  -1   5      110.50       65.37     39.81 o 
 -10  -1   5      545.14      471.78     74.13 o 
  -9  -1   5    22173.44    22046.98    464.04 o 
  -8  -1   5        3.47      -14.81     35.19 o 
  -7  -1   5       11.13       22.77     31.73 o 
  -6  -1   5     1986.61     2019.15    129.32 o 
  -5  -1   5    31907.19    32425.83    429.02 o 
  -4  -1   5     3924.73     3951.92    139.33 o 
  -3  -1   5     1087.50     1024.02     64.37 o 
  -2  -1   5       88.58      103.46     29.10 o 
  -1  -1   5    37683.54    36995.48    397.91 o 
   0  -1   5     5851.50     6073.08    206.49 o 
   1  -1   5     5692.71     5848.82    162.21 o 
   2  -1   5     1543.16     1650.56     90.46 o 
   3  -1   5    14528.35    13538.43    254.92 o 
   4  -1   5      487.27      480.29     50.36 o 
   5  -1   5     2643.84     2514.10    114.06 o 
   6  -1   5     9226.32     8733.55    246.17 o 
   7  -1   5     2314.91     2296.81    138.52 o 
   8  -1   5        3.20       14.88     28.24 o 
   9  -1   5      975.74      969.80     86.13 o 
  10  -1   5      107.56      116.80     34.19 o 
  11  -1   5    13669.72    13812.22    823.60 o 
  12  -1   5      614.32      247.86    137.98 o 
  13  -1   5     4315.02     4410.01    511.52 o 
  14  -1   5     1756.56     1543.26    323.34 o 
  15  -1   5      304.35      308.96    160.83 o 
 -15   0   5     1663.46     2106.98    376.47 o 
 -14   0   5       40.02       11.43     89.95 o 
 -13   0   5      483.43      521.02    188.84 o 
 -12   0   5     2579.81     2908.93    319.82 o 
 -11   0   5     1395.48     1459.94    160.21 o 
 -10   0   5     6828.07     7368.65    344.22 o 
  -9   0   5      443.22      478.98     74.03 o 
  -8   0   5    13330.03    13335.51    387.86 o 
  -7   0   5     9760.60    10045.83    293.29 o 
  -6   0   5     2945.67     3064.12    156.72 o 
  -5   0   5       10.71       14.65     26.46 o 
  -4   0   5     1994.11     1813.53    110.02 o 
  -3   0   5     6434.22     6391.47    190.51 o 
  -2   0   5     5061.67     4946.94    203.12 o 
  -1   0   5     3554.06     3786.27    260.40 o 
   0   0   5    60216.89    56407.05    964.67 o 
   1   0   5    20833.62    20054.69    252.54 o 
   2   0   5    51108.29    51209.79    444.75 o 
   3   0   5       14.45       31.01     18.35 o 
   4   0   5     1985.67     1848.74     90.36 o 
   5   0   5      160.61      254.24     33.05 o 
   6   0   5     4041.70     4169.40    127.94 o 
   7   0   5      530.47      445.98     40.03 o 
   8   0   5     1483.47     1459.72     93.76 o 
   9   0   5    17717.33    18103.55    838.36 o 
  10   0   5    16955.98    17460.30    876.17 o 
  11   0   5     2112.06     1747.02    294.35 o 
  12   0   5     3329.42     3454.17    436.59 o 
  13   0   5      322.76      450.23    171.94 o 
  14   0   5      373.29      500.06    181.51 o 
  15   0   5      259.02      471.10    196.10 o 
 -15   1   5     2343.96     2790.51    436.13 o 
 -14   1   5        4.04      -56.65     96.14 o 
 -13   1   5     1463.23     1073.61    259.27 o 
 -12   1   5      789.72      742.43    113.38 o 
 -11   1   5     1015.94      810.04    123.46 o 
 -10   1   5    13982.29    13807.20    470.56 o 
  -9   1   5    10391.55    10776.77    611.93 o 
  -8   1   5     7654.06     7673.47    266.22 o 
  -7   1   5     8219.08     8239.91    225.90 o 
  -6   1   5      715.69      660.58     63.68 o 
  -5   1   5      144.26      195.82     42.98 o 
  -4   1   5     4203.00     3975.69    225.66 o 
  -3   1   5    37352.21    37486.90    470.74 o 
  -2   1   5    85601.16    83129.21   1265.18 o 
  -1   1   5    37294.49    36320.10    811.38 o 
   0   1   5    16224.29    15383.90    513.33 o 
   1   1   5    10412.51     9966.40    207.08 o 
   2   1   5      129.04      138.46     24.28 o 
   3   1   5     5141.68     5060.42    127.16 o 
   4   1   5     3241.62     3290.01    103.90 o 
   5   1   5    20898.42    21210.92    250.93 o 
   6   1   5     8005.24     7778.13    247.10 o 
   7   1   5       47.23       42.34     19.48 o 
   8   1   5     7242.84     7214.56    499.58 o 
   9   1   5       17.48      130.07     88.18 o 
  10   1   5     1566.48     1425.68    253.54 o 
  11   1   5     3543.57     4008.10    441.36 o 
  12   1   5     5255.56     6484.18    595.23 o 
  13   1   5     1049.44     1183.80    266.15 o 
  14   1   5     3080.39     3633.75    490.35 o 
  15   1   5       31.81      -10.51     90.39 o 
 -14   2   5     8748.84     8348.69    713.38 o 
 -13   2   5      561.78      984.71    244.75 o 
 -12   2   5       17.17        4.22     58.44 o 
 -11   2   5     1680.65     1542.95    129.14 o 
 -10   2   5      163.42      166.76     51.84 o 
  -9   2   5      223.27      134.17     82.96 o 
  -8   2   5     6579.98     6718.70    320.21 o 
  -7   2   5     7284.32     7337.17    322.55 o 
  -6   2   5    19891.23    19007.54    393.36 o 
  -5   2   5    10974.93    10870.63    245.25 o 
  -4   2   5     1373.95     1355.31    125.61 o 
  -3   2   5     7379.93     7645.57    222.83 o 
  -2   2   5    19797.48    19609.83    597.51 o 
  -1   2   5     1598.48     1790.76    176.58 o 
   0   2   5     1566.13     1608.71     93.58 o 
   1   2   5    19306.95    18991.65    260.69 o 
   2   2   5    18483.09    18081.39    233.00 o 
   3   2   5     2001.17     1931.09     79.07 o 
   4   2   5    20750.46    20383.58    488.14 o 
   5   2   5     3319.15     3530.40    111.22 o 
   6   2   5    19778.46    20160.48    243.69 o 
   7   2   5        1.48       34.87     27.32 o 
   8   2   5      100.05      184.52     81.50 o 
   9   2   5     4847.59     4838.34    434.59 o 
  10   2   5     3286.26     3165.73    378.90 o 
  11   2   5       52.57      124.82    109.45 o 
  12   2   5    12640.78    13524.66    858.56 o 
  13   2   5      823.77      974.81    255.91 o 
  14   2   5     2966.78     3217.02    464.28 o 
  15   2   5       24.53      -85.00    126.68 o 
 -14   3   5      221.65      230.65    145.40 o 
 -13   3   5     4865.31     4580.49    513.19 o 
 -12   3   5      116.62       60.16    152.20 o 
 -11   3   5     1786.78     1848.05    188.83 o 
 -10   3   5       16.76      -95.91     63.94 o 
  -9   3   5     5286.31     5008.28    290.59 o 
  -8   3   5      281.33      407.35     70.57 o 
  -7   3   5    39799.33    38452.97    595.26 o 
  -6   3   5      497.01       67.60    211.82 o 
  -5   3   5    11990.42     7006.41   5551.04 o 
  -4   3   5      660.28      579.51     80.67 o 
  -3   3   5    11776.62    11732.14    350.01 o 
  -2   3   5      142.19      120.16     50.84 o 
  -1   3   5     1339.35     1388.53    155.55 o 
   0   3   5     4627.58     4701.40    181.43 o 
   1   3   5    38404.27    38984.20    396.39 o 
   2   3   5      226.91      243.87     27.77 o 
   3   3   5     5823.07     5991.26    148.52 o 
   4   3   5      513.05      602.35     49.06 o 
   5   3   5    63589.85    63506.18    583.55 o 
   6   3   5      274.05      298.73     35.14 o 
   7   3   5     2435.72     2563.38     88.78 o 
   8   3   5      572.32      406.07     89.81 o 
   9   3   5     8632.69     8280.21    574.43 o 
  10   3   5      719.05      667.12    178.37 o 
  11   3   5       84.75       33.98     60.82 o 
  12   3   5      628.14      497.84    179.47 o 
  13   3   5    12214.07    13742.53    917.10 o 
  14   3   5      272.97      146.19    142.14 o 
  15   3   5      222.35      103.05    121.01 o 
 -14   4   5     2861.33     2541.61    408.30 o 
 -13   4   5     6363.31     5478.26    577.26 o 
 -12   4   5     1616.78     1625.77    184.07 o 
 -11   4   5     4038.12     3752.99    222.91 o 
 -10   4   5     2611.96     2699.28    442.94 o 
  -9   4   5       19.27       61.32     49.20 o 
  -8   4   5       74.52       92.77     53.91 o 
  -7   4   5       44.18       58.23     58.95 o 
  -6   4   5    33168.88    33401.64    657.05 o 
  -5   4   5     9506.25     9617.94    342.65 o 
  -4   4   5     4478.47     1396.01   2337.22 o 
  -3   4   5     1601.58     1088.68    352.31 o 
  -2   4   5     3711.42     4023.45    199.75 o 
  -1   4   5     5240.14     5137.23    218.94 o 
   0   4   5     1680.04     1509.55     99.34 o 
   1   4   5    23575.40    24500.23    291.87 o 
   2   4   5    51389.38    51356.37    358.81 o 
   3   4   5    19040.10    18790.12    288.37 o 
   4   4   5     9277.10     9707.59    206.36 o 
   5   4   5     6194.31     5939.31    162.25 o 
   6   4   5     1422.38     1379.83     77.92 o 
   7   4   5      500.83      492.80     46.30 o 
   8   4   5     6529.32     6747.86    174.70 o 
   9   4   5     5650.29     5806.39    495.24 o 
  10   4   5     4899.78     5253.03    500.16 o 
  11   4   5     3738.93     3472.07    428.90 o 
  12   4   5     1522.67     1160.08    269.19 o 
  13   4   5       11.11      102.46    103.85 o 
  14   4   5     3976.75     4620.64    571.72 o 
  15   4   5      310.27      521.04    207.55 o 
 -14   5   5     1258.97     1067.54    270.10 o 
 -13   5   5     1381.03     1030.69    259.78 o 
 -12   5   5     1130.93      989.42    153.34 o 
 -11   5   5     9569.19     9237.30    435.49 o 
 -10   5   5     6692.61     6304.02    300.69 o 
  -9   5   5        0.21        9.83     36.56 o 
  -8   5   5     1041.33      899.54    119.75 o 
  -7   5   5       22.50        4.49     41.12 o 
  -6   5   5     3470.85     3426.32    298.80 o 
  -5   5   5     9750.70    10142.02    353.01 o 
  -4   5   5     1103.02     1183.03    101.18 o 
  -3   5   5    26722.70    26245.04    456.34 o 
  -2   5   5    30212.23    29671.37    797.71 o 
  -1   5   5    15055.13    15163.19    557.45 o 
   0   5   5     8050.67     8225.06    236.58 o 
   1   5   5     2106.92     2402.39    110.90 o 
   2   5   5       54.66       83.43     19.27 o 
   3   5   5    21267.13    21052.68    295.77 o 
   4   5   5     1837.48     1787.12     96.48 o 
   5   5   5     3081.02     3319.39    142.64 o 
   6   5   5    12006.70    12214.96    323.99 o 
   7   5   5     9295.51     9538.30    220.04 o 
   8   5   5     1091.64     1184.19     83.85 o 
   9   5   5     6057.74     6233.12    166.72 o 
  10   5   5      720.11      695.57    187.71 o 
  11   5   5       97.65       49.18     81.30 o 
  12   5   5     4787.66     5786.28    598.87 o 
  13   5   5       13.64       29.70     60.07 o 
  14   5   5     3696.73     3839.73    531.54 o 
 -13   6   5     1555.91     1550.80    333.43 o 
 -12   6   5     9337.63     8422.12    633.33 o 
 -11   6   5      151.93      200.54     78.16 o 
 -10   6   5     1888.97     1776.62    193.21 o 
  -9   6   5      147.97       20.15     90.69 o 
  -8   6   5     1124.48     1205.11    148.35 o 
  -7   6   5      799.51      901.80    127.50 o 
  -6   6   5     3613.55     3871.83    200.65 o 
  -5   6   5     6655.03     6770.15    431.41 o 
  -4   6   5    59507.57    60468.90   1251.24 o 
  -3   6   5     4695.92     5268.76    364.32 o 
  -2   6   5      642.36      749.09    140.36 o 
  -1   6   5       36.80      -19.11     34.25 o 
   0   6   5     9905.42     9563.65    272.70 o 
   1   6   5     1201.95     1146.53     82.73 o 
   2   6   5      107.31       77.52     27.54 o 
   3   6   5     1322.29     1288.07     88.31 o 
   4   6   5    37353.91    38098.71    479.13 o 
   5   6   5     3584.35     3591.13    179.38 o 
   6   6   5      990.28      944.69     76.81 o 
   7   6   5      997.01      874.53     93.42 o 
   8   6   5    14441.85    14427.42    410.27 o 
   9   6   5       19.41        8.69     21.16 o 
  10   6   5        0.32      -26.79     19.46 o 
  11   6   5       59.38      -53.59     70.61 o 
  12   6   5     7688.40     8190.13    722.13 o 
  13   6   5      351.27      747.92    261.15 o 
  14   6   5      790.50     1020.71    294.82 o 
 -13   7   5       17.42       45.91    128.74 o 
 -12   7   5      531.05      437.21    119.19 o 
 -11   7   5     7646.69     7312.32    411.12 o 
 -10   7   5     3600.72     3285.23    346.87 o 
  -9   7   5       53.78      -29.10     52.78 o 
  -8   7   5     8744.00     9942.82    584.15 o 
  -7   7   5    13959.97    14128.85    409.77 o 
  -6   7   5     2193.28     2074.43    155.33 o 
  -5   7   5     7047.52     7008.66    346.07 o 
  -4   7   5      519.74      444.09     90.15 o 
  -3   7   5    22530.00    23577.03    607.55 o 
  -2   7   5      263.75      271.30     90.20 o 
  -1   7   5      481.90      341.31     97.85 o 
   0   7   5     9797.77     9622.57    345.53 o 
   1   7   5     1196.62     1148.49     88.62 o 
   2   7   5       65.48       38.98     30.59 o 
   3   7   5     1878.04     1907.73    116.24 o 
   4   7   5     5362.54     5520.90    191.79 o 
   5   7   5    24790.52    25497.14    437.22 o 
   6   7   5        4.35      -11.19     20.22 o 
   7   7   5     4900.99     4930.92    204.86 o 
   8   7   5     5307.69     5602.42    214.99 o 
   9   7   5      275.45      263.24     60.53 o 
  10   7   5      186.64      169.24    113.73 o 
  11   7   5     2625.52     3311.55    458.14 o 
  12   7   5     2274.83     2354.64    402.05 o 
  13   7   5     2509.94     2849.18    464.60 o 
  14   7   5       24.29      -46.33    114.53 o 
 -13   8   5      720.76      957.45    283.93 o 
 -12   8   5       60.13      168.35     73.03 o 
 -11   8   5     8508.03     8450.17    587.77 o 
 -10   8   5     2938.67     3268.63    363.89 o 
  -9   8   5      589.94      701.31    172.64 o 
  -8   8   5     3833.03     3925.69    271.46 o 
  -7   8   5     7136.33     7466.19    367.00 o 
  -6   8   5     4426.86     4164.82    379.72 o 
  -5   8   5      846.41      869.37    173.84 o 
  -4   8   5     8323.54     8181.29    387.24 o 
  -3   8   5    14669.45    15115.81    519.72 o 
  -2   8   5     6276.96     6300.72    441.79 o 
  -1   8   5       12.42      -80.44     59.85 o 
   0   8   5     7680.85     7532.57    240.81 o 
   1   8   5    14986.96    15746.58    481.63 o 
   2   8   5     2631.35     2605.72    166.12 o 
   3   8   5    13273.20    13100.27    367.21 o 
   4   8   5     6607.87     6628.31    230.55 o 
   5   8   5     5751.08     5921.93    218.78 o 
   6   8   5     4085.13     4121.80    205.76 o 
   7   8   5     4262.60     4004.21    177.35 o 
   8   8   5        4.12      -58.56     55.68 o 
   9   8   5     8311.71     8601.53    372.47 o 
  10   8   5     1273.18     1276.91    288.23 o 
  11   8   5     1474.77     1497.30    328.33 o 
  12   8   5     3428.05     3443.19    503.23 o 
  13   8   5      115.81      255.51    188.51 o 
 -12   9   5      466.22      663.16    144.51 o 
 -11   9   5      366.19      318.03    142.76 o 
 -10   9   5     6904.98     7502.90    579.36 o 
  -9   9   5     7714.66     7836.39    409.24 o 
  -8   9   5     2981.34     2779.80    241.75 o 
  -7   9   5      264.26      118.06     83.16 o 
  -6   9   5        2.36       53.64     62.67 o 
  -5   9   5      607.06      710.48    166.40 o 
  -4   9   5     9563.94     9280.03    575.79 o 
  -3   9   5        0.58       16.56     50.97 o 
  -2   9   5     6439.53     6694.93    482.84 o 
  -1   9   5    30911.19    31357.98    594.38 o 
   0   9   5     9704.15    10191.67    295.32 o 
   1   9   5     2610.89     2447.24    143.35 o 
   2   9   5     1882.98     1895.28    151.80 o 
   3   9   5       71.89      -12.17     41.84 o 
   4   9   5      800.69      695.67    192.60 o 
   5   9   5        2.68      -26.80     36.55 o 
   6   9   5      160.79      119.21     34.61 o 
   7   9   5     9189.50     9397.77    349.32 o 
   8   9   5    13536.36    13299.20    415.40 o 
   9   9   5      310.66      242.28     62.16 o 
  10   9   5        9.99      124.15    118.50 o 
  11   9   5     3921.25     3969.64    533.15 o 
  12   9   5       16.96      235.97    149.51 o 
  13   9   5       32.18      126.55    131.91 o 
 -12  10   5     7201.28     6318.46    571.70 o 
 -11  10   5     2089.36     2591.65    367.85 o 
 -10  10   5      628.93      853.18    212.66 o 
  -9  10   5     4974.36     5227.27    352.74 o 
  -8  10   5     1713.27     1725.92    200.98 o 
  -7  10   5        0.25       17.39     51.22 o 
  -6  10   5      387.78      173.99    101.74 o 
  -5  10   5     1827.81     1385.56    242.58 o 
  -4  10   5    12255.03    11815.37    686.79 o 
  -3  10   5     2557.84     2432.39    310.40 o 
  -2  10   5    11636.91    12226.65    688.84 o 
  -1  10   5      623.78      569.25     99.44 o 
   0  10   5     6194.98     6377.90    318.36 o 
   1  10   5     1327.21     1221.27    140.27 o 
   2  10   5     4935.88     5189.58    437.13 o 
   3  10   5     2232.45     2314.12    288.85 o 
   4  10   5     7371.60     7101.24    366.52 o 
   5  10   5      928.23      804.69    124.98 o 
   6  10   5     7191.41     7425.68    266.61 o 
   7  10   5      732.93      662.34     84.77 o 
   8  10   5     2748.97     2879.47    168.80 o 
   9  10   5      397.66      367.35     76.68 o 
  10  10   5     4175.69     4401.53    419.97 o 
  11  10   5     1485.46     1274.53    205.69 o 
  12  10   5      335.92      290.23    178.54 o 
 -11  11   5      382.69      228.23    128.13 o 
 -10  11   5       16.50       58.60     62.96 o 
  -9  11   5     1313.17     1125.09    178.55 o 
  -8  11   5    13502.42    14693.90   1060.70 o 
  -7  11   5      170.38       84.29     86.31 o 
  -6  11   5     1958.43     2290.63    325.33 o 
  -5  11   5     1479.48     1436.94    264.48 o 
  -4  11   5      992.65     1225.68    237.41 o 
  -3  11   5      621.63      542.85    159.08 o 
  -2  11   5     1331.07     1400.80    245.62 o 
  -1  11   5     5721.36     4954.73    297.93 o 
   0  11   5     6762.68     6387.73    330.87 o 
   1  11   5      117.00       50.10     64.56 o 
   2  11   5     5535.38     5231.16    461.59 o 
   3  11   5     2181.61     2388.90    309.34 o 
   4  11   5     9326.73     9582.91    612.00 o 
   5  11   5      537.79      566.39    151.88 o 
   6  11   5       10.52      -26.28     83.28 o 
   7  11   5     4618.69     4773.83    262.71 o 
   8  11   5     1158.82     1144.78    130.88 o 
   9  11   5      230.98       91.26     70.91 o 
  10  11   5     4527.73     4697.40    378.65 o 
  11  11   5      124.56      200.58    169.03 o 
  12  11   5     2413.38     2592.35    409.94 o 
 -10  12   5     1575.28     1682.21    222.43 o 
  -9  12   5     5906.14     6633.85    571.29 o 
  -8  12   5        2.97      -56.12    101.48 o 
  -7  12   5     8146.75     8380.26    658.56 o 
  -6  12   5      302.23      244.10    125.11 o 
  -5  12   5     6065.22     6784.80    578.85 o 
  -4  12   5      453.72      260.77    126.81 o 
  -3  12   5      190.52      102.88     79.32 o 
  -2  12   5     1281.57     1208.29    158.82 o 
  -1  12   5    17037.52    16025.21    685.35 o 
   0  12   5        0.84      -94.63     68.71 o 
   1  12   5     1994.29     1918.24    298.88 o 
   2  12   5     1871.03     1451.77    265.57 o 
   3  12   5    11261.56    12565.51    743.74 o 
   4  12   5     1023.11      736.35    188.63 o 
   5  12   5       46.81        9.52     88.99 o 
   6  12   5      878.99      915.48    201.49 o 
   7  12   5     1950.69     1991.39    199.91 o 
   8  12   5      549.13      508.45    100.28 o 
   9  12   5       87.69      -38.83     44.75 o 
  10  12   5      781.22      765.86    173.37 o 
  11  12   5     6330.73     5555.94    565.80 o 
  -9  13   5     5628.41     6332.02    445.38 o 
  -8  13   5     4516.19     5316.99    551.64 o 
  -7  13   5     3210.24     3720.74    456.63 o 
  -6  13   5      329.33      440.17    150.65 o 
  -5  13   5      612.84      213.17    126.21 o 
  -4  13   5      300.56      165.57    110.63 o 
  -3  13   5        9.74       14.07     67.99 o 
  -2  13   5     2142.32     2049.32    326.62 o 
  -1  13   5     2489.47     2438.41    221.90 o 
   0  13   5     5074.86     5803.51    540.15 o 
   1  13   5     4850.38     4811.86    491.93 o 
   2  13   5        0.04     -190.48    126.99 o 
   3  13   5      163.00       74.20     66.08 o 
   4  13   5     3843.19     3858.26    437.22 o 
   5  13   5      184.81      112.48    100.29 o 
   6  13   5     1355.58      898.06    211.84 o 
   7  13   5     3688.35     3630.73    410.66 o 
   8  13   5     3556.81     3279.35    351.61 o 
   9  13   5     2865.25     2641.52    473.03 o 
  -8  14   5        1.58       99.77     88.44 o 
  -7  14   5     1887.75     1871.66    339.23 o 
  -6  14   5      311.86      225.25    142.72 o 
  -5  14   5     6677.41     7174.72    653.04 o 
  -4  14   5     2051.86     1780.96    327.24 o 
  -3  14   5     2058.98     2264.36    368.93 o 
  -2  14   5     2766.47     3213.10    429.02 o 
  -1  14   5     2087.75     2598.24    385.40 o 
   0  14   5      253.43      180.72    120.94 o 
   1  14   5     2795.89     2427.60    372.14 o 
   2  14   5     1756.14     1836.41    321.45 o 
   3  14   5     2862.44     3123.75    415.33 o 
   4  14   5     2740.04     2601.71    372.63 o 
   5  14   5     9669.21     9173.54    694.78 o 
   6  14   5     2587.28     2309.10    351.08 o 
   7  14   5     2274.78     2231.81    341.14 o 
   8  14   5      335.72      203.73    116.20 o 
  -5  15   5      165.17       29.85    122.34 o 
  -4  15   5      282.28      208.87    146.77 o 
  -3  15   5        2.71       69.88    110.32 o 
  -2  15   5     3486.01     3000.54    435.40 o 
  -1  15   5      336.73       26.58     76.34 o 
   0  15   5        1.24     -207.88    138.58 o 
   1  15   5       39.32     -106.16     94.33 o 
   2  15   5     9391.05     9314.57    743.72 o 
   3  15   5      678.77     1069.82    264.66 o 
   4  15   5      142.88      -16.16    108.04 o 
   5  15   5        1.83     -234.21    156.14 o 
   6  15   5     4913.52     3964.84    479.55 o 
   7  15   5      104.87     -100.61    100.83 o 
  -2  16   5     1983.79     1868.25    366.66 o 
  -1  16   5      834.24      761.24    242.52 o 
   0  16   5      125.57       34.82     91.41 o 
   1  16   5     1850.83     2201.75    382.05 o 
   2  16   5      587.45      485.28    188.71 o 
   3  16   5     4180.26     3403.61    466.72 o 
   4  16   5      351.71       64.46    104.84 o 
   5  16   5     1269.62     1157.37    278.46 o 
  -5 -14   6      504.21      368.16    185.11 o 
  -4 -14   6      106.68      104.20     95.84 o 
  -3 -14   6     4959.08     5198.23    614.64 o 
  -2 -14   6      569.93      614.68    227.98 o 
  -1 -14   6     2233.61     2287.85    411.38 o 
   0 -14   6      323.58      352.68    175.11 o 
   1 -14   6        9.46      -11.27    100.55 o 
   2 -14   6     1550.37     1793.96    366.74 o 
   3 -14   6      832.18     1022.53    280.44 o 
   4 -14   6      218.70      165.04    115.14 o 
   5 -14   6     8537.84     9444.15    817.56 o 
  -7 -13   6     2315.06     2572.95    420.49 o 
  -6 -13   6     3220.57     2663.74    429.52 o 
  -5 -13   6       60.55      139.20    125.60 o 
  -4 -13   6        0.50      -96.85     96.57 o 
  -3 -13   6       88.24      162.91    127.62 o 
  -2 -13   6     1833.10     1884.46    359.23 o 
  -1 -13   6     3165.28     3387.84    486.80 o 
   0 -13   6     2760.08     3090.95    460.23 o 
   1 -13   6     5377.47     5751.56    620.49 o 
   2 -13   6      817.61      818.32    233.70 o 
   3 -13   6      200.60      231.12    126.62 o 
   4 -13   6      712.30      964.67    280.40 o 
   5 -13   6       67.67      108.98    114.56 o 
   6 -13   6     1751.90     2035.18    374.02 o 
   7 -13   6      937.97      661.84    215.23 o 
   8 -13   6     1237.20      981.44    251.34 o 
  -9 -12   6     1271.87      892.53    238.77 o 
  -8 -12   6      254.19      106.20    110.68 o 
  -7 -12   6     2842.15     3130.01    448.80 o 
  -6 -12   6      359.43      346.47    166.66 o 
  -5 -12   6      126.91      154.54    121.49 o 
  -4 -12   6      654.11      413.14    186.63 o 
  -3 -12   6     2034.99     1771.56    343.79 o 
  -2 -12   6     8354.46     9216.27    755.25 o 
  -1 -12   6     6268.74     5876.74    600.94 o 
   0 -12   6        3.81       32.84     96.74 o 
   1 -12   6     4902.84     4760.69    543.93 o 
   2 -12   6     3542.59     3891.91    485.00 o 
   3 -12   6      159.79       58.06     97.58 o 
   4 -12   6      113.40      236.89    134.46 o 
   5 -12   6      413.70      553.58    196.03 o 
   6 -12   6     2446.53     2790.38    418.48 o 
   7 -12   6     5706.73     5829.08    599.12 o 
   8 -12   6      274.51      356.56    162.50 o 
   9 -12   6     2263.45     2307.92    382.33 o 
 -10 -11   6     1537.08     1488.42    350.15 o 
  -9 -11   6      599.52      517.28    141.70 o 
  -8 -11   6     4639.30     4981.60    538.52 o 
  -7 -11   6     1553.01     1764.43    334.61 o 
  -6 -11   6      822.91     1025.63    252.23 o 
  -5 -11   6        8.82     -131.18    102.15 o 
  -4 -11   6     9124.81     8421.37    699.28 o 
  -3 -11   6     2829.94     2737.46    400.54 o 
  -2 -11   6       31.76      -13.15     70.49 o 
  -1 -11   6      164.70      325.00    153.70 o 
   0 -11   6    14157.74    14635.62    904.52 o 
   1 -11   6        1.62       95.65    103.68 o 
   2 -11   6       50.44       11.31     57.12 o 
   3 -11   6     1786.40     2025.69    338.90 o 
   4 -11   6     1190.29      809.88    225.83 o 
   5 -11   6     3066.33     2928.80    404.10 o 
   6 -11   6      252.10      405.72    167.41 o 
   7 -11   6       43.48      -61.59     79.71 o 
   8 -11   6    11107.98    11647.02    815.60 o 
   9 -11   6      580.11      389.72    168.16 o 
  10 -11   6      156.34      315.27    147.80 o 
 -11 -10   6     3229.13     3492.50    533.39 o 
 -10 -10   6     1114.34     1133.20    300.22 o 
  -9 -10   6        4.41      -15.31     58.89 o 
  -8 -10   6     6600.92     6746.21    446.63 o 
  -7 -10   6      705.15      684.81    143.85 o 
  -6 -10   6     1654.03     1968.30    327.76 o 
  -5 -10   6     1596.35     1409.74    282.31 o 
  -4 -10   6     2199.50     2175.50    342.77 o 
  -3 -10   6     8452.89     8148.20    657.01 o 
  -2 -10   6       26.04      -11.02     82.77 o 
  -1 -10   6      850.21     1098.91    245.21 o 
   0 -10   6     4405.81     4122.55    461.88 o 
   1 -10   6     2724.45     2637.17    370.19 o 
   2 -10   6    10051.87     9501.72    692.33 o 
   3 -10   6      644.94      480.95    173.81 o 
   4 -10   6    19556.97    19055.53    527.04 o 
   5 -10   6     4236.32     4694.10    493.12 o 
   6 -10   6       92.37      106.83     71.07 o 
   7 -10   6     2467.87     2822.19    381.37 o 
   8 -10   6      446.86      636.73    193.38 o 
   9 -10   6     1808.42     1960.54    331.13 o 
  10 -10   6       38.27       24.90     62.53 o 
  11 -10   6      398.33      383.27    157.27 o 
 -11  -9   6     1691.07     1558.84    351.51 o 
 -10  -9   6      479.24      494.94    126.75 o 
  -9  -9   6       18.39      125.61     67.85 o 
  -8  -9   6      255.48      276.99    102.92 o 
  -7  -9   6    17013.88    18427.72    695.96 o 
  -6  -9   6      819.71      885.54    154.05 o 
  -5  -9   6       48.09      151.44     98.10 o 
  -4  -9   6     2570.68     2922.59    381.41 o 
  -3  -9   6       17.34       61.01     89.08 o 
  -2  -9   6       49.07       23.22     45.43 o 
  -1  -9   6     1284.24     1108.67    154.94 o 
   0  -9   6      575.42      763.85    133.93 o 
   1  -9   6    20308.03    19213.21    640.84 o 
   2  -9   6     6641.65     6737.05    559.15 o 
   3  -9   6     4579.24     4476.92    170.44 o 
   4  -9   6     2565.23     2783.41    179.78 o 
   5  -9   6     2409.54     2280.11    329.70 o 
   6  -9   6      104.71      102.96     92.07 o 
   7  -9   6       95.65       87.28     85.91 o 
   8  -9   6     1011.13     1312.23    252.21 o 
   9  -9   6     2031.00     2402.23    341.01 o 
  10  -9   6     2403.57     2518.78    352.12 o 
  11  -9   6     4055.55     3571.95    416.13 o 
  12  -9   6     1363.73     1435.45    362.38 o 
 -12  -8   6     1396.44     1045.44    304.15 o 
 -11  -8   6      978.26      553.32    215.63 o 
 -10  -8   6     1266.42     1113.27    170.97 o 
  -9  -8   6     8764.11     9139.89    483.12 o 
  -8  -8   6     2927.59     2837.47    301.28 o 
  -7  -8   6       23.07       57.02     54.91 o 
  -6  -8   6     7527.42     7372.96    414.17 o 
  -5  -8   6     3798.69     3933.54    295.77 o 
  -4  -8   6      377.90      422.99     94.10 o 
  -3  -8   6     2770.56     2840.94    113.70 o 
  -2  -8   6      685.10      560.54    118.73 o 
  -1  -8   6    12254.13    12083.69    474.60 o 
   0  -8   6     7279.19     7028.40    647.78 o 
   1  -8   6      251.14      272.92     77.65 o 
   2  -8   6     6844.81     6145.36    504.96 o 
   3  -8   6    12370.35    13491.96    344.63 o 
   4  -8   6       56.59       83.56     75.54 o 
   5  -8   6     2520.83     2726.66    340.96 o 
   6  -8   6      371.56      477.93    149.95 o 
   7  -8   6     4293.65     4181.01    422.56 o 
   8  -8   6     8576.63     8553.40    603.38 o 
   9  -8   6      638.62     1008.84    217.82 o 
  10  -8   6        3.68      176.92    108.80 o 
  11  -8   6     6907.77     6791.08    532.29 o 
  12  -8   6     1027.13     1064.83    308.31 o 
  13  -8   6     1569.61     1841.69    397.56 o 
 -13  -7   6     3214.72     3327.19    508.98 o 
 -12  -7   6     1906.47     2098.42    398.29 o 
 -11  -7   6     3324.20     3395.98    473.97 o 
 -10  -7   6       42.72       -2.96     50.38 o 
  -9  -7   6      122.18      104.69    118.88 o 
  -8  -7   6     2501.73     2870.45    257.24 o 
  -7  -7   6      372.62      404.59     99.01 o 
  -6  -7   6     5412.61     5403.08    337.13 o 
  -5  -7   6    24186.59    23819.64    543.78 o 
  -4  -7   6     1445.89     1361.08    128.62 o 
  -3  -7   6     2778.54     2759.37    233.35 o 
  -2  -7   6     1655.14     1485.10     86.58 o 
  -1  -7   6       94.94      122.62     63.25 o 
   0  -7   6     8244.74     7822.36    547.38 o 
   1  -7   6     6413.84     6587.63    352.33 o 
   2  -7   6     9412.40     8762.68    408.83 o 
   3  -7   6    12436.48    12229.71    319.92 o 
   4  -7   6      155.93      127.85     54.90 o 
   5  -7   6      815.44      678.66    119.73 o 
   6  -7   6       24.92      115.78     58.36 o 
   7  -7   6    10617.83     9943.22    630.57 o 
   8  -7   6     5700.35     5379.95    484.26 o 
   9  -7   6       81.98       -9.84     53.54 o 
  10  -7   6     7729.28     8104.12    557.35 o 
  11  -7   6      645.94      559.67    145.15 o 
  12  -7   6        1.49       66.79    123.92 o 
  13  -7   6     1061.89     1397.84    341.73 o 
 -13  -6   6      666.59      794.00    235.53 o 
 -12  -6   6     7609.70     7795.83    718.86 o 
 -11  -6   6        6.76       -9.03    102.03 o 
 -10  -6   6       93.99      166.40     68.49 o 
  -9  -6   6        9.07      -22.91     70.47 o 
  -8  -6   6     4736.69     4712.82    316.28 o 
  -7  -6   6      816.77      869.36    109.35 o 
  -6  -6   6     8732.01     9072.70    283.96 o 
  -5  -6   6       81.71      114.62     40.92 o 
  -4  -6   6    37092.39    37095.60    648.51 o 
  -3  -6   6      155.28      159.20     44.07 o 
  -2  -6   6     1172.56     1334.75    151.65 o 
  -1  -6   6     6803.65     1283.66   3301.14 o 
   0  -6   6      346.50       47.33    207.58 o 
   1  -6   6       12.38      -27.33     41.33 o 
   2  -6   6     8120.49     8155.64    519.64 o 
   3  -6   6     1945.26     2105.55    158.85 o 
   4  -6   6    33752.41    33313.94   1055.47 o 
   5  -6   6      820.78      747.97    161.92 o 
   6  -6   6     8094.14     7803.02    515.24 o 
   7  -6   6        1.78      -54.67     64.88 o 
   8  -6   6      295.78      216.18     96.06 o 
   9  -6   6       97.97       11.40     60.65 o 
  10  -6   6     1469.13     1746.99    234.66 o 
  11  -6   6      573.97      650.94    126.07 o 
  12  -6   6     1647.77     2084.97    381.88 o 
  13  -6   6       15.96      -29.06    116.32 o 
  14  -6   6     2022.61     2729.64    454.10 o 
 -13  -5   6     1500.84     1233.71    300.17 o 
 -12  -5   6      136.56      226.90    129.84 o 
 -11  -5   6     1263.02     1002.61    152.19 o 
 -10  -5   6       19.96       90.53     57.26 o 
  -9  -5   6     1623.44     1513.40    141.06 o 
  -8  -5   6      967.42      931.66    108.84 o 
  -7  -5   6     7323.38     7065.20    309.75 o 
  -6  -5   6     6361.26     6363.40    267.57 o 
  -5  -5   6    31276.31    30798.93    571.99 o 
  -4  -5   6     4303.75     4495.08    195.94 o 
  -3  -5   6     2837.11     2703.27    162.61 o 
  -2  -5   6      618.94      545.86     69.72 o 
  -1  -5   6     8634.92     8833.14    217.16 o 
   0  -5   6     4500.67     4898.48    244.78 o 
   1  -5   6      986.64     1203.20    195.24 o 
   2  -5   6     9655.04     9051.05    283.73 o 
   3  -5   6    33294.37    33320.59   1414.63 o 
   4  -5   6     6721.29     7339.87    468.00 o 
   5  -5   6     4719.39     5137.64    390.75 o 
   6  -5   6       17.31       46.73     55.19 o 
   7  -5   6     4436.29     4648.08    372.35 o 
   8  -5   6     1555.87     1718.75    161.12 o 
   9  -5   6       29.02        6.77     28.82 o 
  10  -5   6     2324.30     2258.19    189.87 o 
  11  -5   6    13726.47    14383.75    518.44 o 
  12  -5   6      201.77       81.47    113.87 o 
  13  -5   6      157.91      -74.34    105.21 o 
  14  -5   6      562.74      477.07    208.50 o 
 -14  -4   6     3029.37     3569.62    507.20 o 
 -13  -4   6       27.28     -162.86    124.89 o 
 -12  -4   6        2.74       99.49     99.07 o 
 -11  -4   6     5275.95     5944.92    340.65 o 
 -10  -4   6     4832.86     5087.79    252.29 o 
  -9  -4   6     3370.03     3384.95    203.75 o 
  -8  -4   6     6144.35     5994.51    207.51 o 
  -7  -4   6     1665.06     1626.06    105.30 o 
  -6  -4   6      210.84      172.76     49.99 o 
  -5  -4   6     3404.99     3356.25    153.13 o 
  -4  -4   6    12001.99    12531.24    280.78 o 
  -3  -4   6    13436.72    13444.25    278.60 o 
  -2  -4   6    18605.83    19404.87    380.98 o 
  -1  -4   6    22682.54    22478.10    316.70 o 
   0  -4   6     2122.07     2051.40    103.69 o 
   1  -4   6      677.46      656.81    134.80 o 
   2  -4   6     7268.54     7595.66    261.10 o 
   3  -4   6     6469.21     1814.00   2994.86 o 
   4  -4   6     8217.87     2702.36   4280.18 o 
   5  -4   6    16572.19     2269.82   7802.20 o 
   6  -4   6    10305.50     3124.52   5291.42 o 
   7  -4   6    14600.79     3762.09   7635.30 o 
   8  -4   6     1411.46     1340.20    150.69 o 
   9  -4   6     2526.47     2431.83    203.17 o 
  10  -4   6     9787.16     9609.33    350.81 o 
  11  -4   6     1349.21     1379.22    153.64 o 
  12  -4   6     2158.34     2540.04    401.04 o 
  13  -4   6     1415.55     1348.79    306.98 o 
  14  -4   6      317.25      511.43    207.93 o 
 -14  -3   6      436.63      626.56    210.30 o 
 -13  -3   6     5638.27     5546.51    583.24 o 
 -12  -3   6     4488.92     4482.27    507.73 o 
 -11  -3   6     3567.87     3846.55    296.74 o 
 -10  -3   6      236.24      232.32     58.89 o 
  -9  -3   6     7328.03     7358.34    321.83 o 
  -8  -3   6       53.25       -1.37     27.54 o 
  -7  -3   6       37.97       42.09     35.71 o 
  -6  -3   6     2192.17     2196.80    148.76 o 
  -5  -3   6    10005.65    10007.55    299.72 o 
  -4  -3   6     1745.83     1679.36     98.36 o 
  -3  -3   6    25992.15    25463.55    356.30 o 
  -2  -3   6       60.59       63.28     27.99 o 
  -1  -3   6    22840.57    23003.15    428.09 o 
   0  -3   6     7061.40     6856.44    182.46 o 
   1  -3   6     1777.27     1823.65    208.73 o 
   2  -3   6     4213.10     4536.76    168.24 o 
   3  -3   6     1923.17     1941.98    148.95 o 
   4  -3   6     1985.94     2114.48    323.81 o 
   5  -3   6    25893.81    26333.16   1021.87 o 
   6  -3   6      256.49      295.10     62.19 o 
   7  -3   6    13359.52    13731.70    336.64 o 
   8  -3   6     3321.24     3185.63    163.96 o 
   9  -3   6    12700.80    12532.34    444.37 o 
  10  -3   6      958.87      881.11     83.28 o 
  11  -3   6        2.08       39.60     97.58 o 
  12  -3   6      291.95      490.89    201.82 o 
  13  -3   6     3126.31     3001.40    435.73 o 
  14  -3   6       36.31      131.42    130.26 o 
 -14  -2   6     5547.87     4952.95    570.36 o 
 -13  -2   6        1.17      -56.02    108.86 o 
 -12  -2   6     2524.32     2342.92    220.90 o 
 -11  -2   6      492.60      479.79    148.36 o 
 -10  -2   6     3953.88     4040.39    218.35 o 
  -9  -2   6     1074.38     1063.81    110.41 o 
  -8  -2   6      271.95      178.76     44.47 o 
  -7  -2   6        8.77      -26.08     49.73 o 
  -6  -2   6     8688.91     8783.64    248.38 o 
  -5  -2   6      736.81      792.43     71.61 o 
  -4  -2   6    11907.67    11849.16    251.17 o 
  -3  -2   6     4603.61     4752.85    145.73 o 
  -2  -2   6    66343.98    64736.63    528.17 o 
  -1  -2   6     3151.57     3210.34    287.54 o 
   0  -2   6       33.04       13.27     11.60 o 
   1  -2   6      249.10      291.46     51.17 o 
   2  -2   6    14993.64    15557.33    307.91 o 
   3  -2   6     6639.78     6292.91    244.14 o 
   4  -2   6     2634.38     2742.73    161.49 o 
   5  -2   6      746.98      660.87     69.99 o 
   6  -2   6    36929.17    37531.07    512.97 o 
   7  -2   6      758.64      646.07     69.56 o 
   8  -2   6        0.67       94.94     43.08 o 
   9  -2   6     4743.56     4648.64    170.60 o 
  10  -2   6     1089.97     1150.04     77.23 o 
  11  -2   6      190.81      189.13     81.22 o 
  12  -2   6      441.67      416.99    169.81 o 
  13  -2   6      391.06      551.61    184.35 o 
  14  -2   6     9702.53    10347.87    823.16 o 
  15  -2   6       22.07      -37.73    109.26 o 
 -14  -1   6      376.10      201.27    135.41 o 
 -13  -1   6     7341.96     7509.95    652.82 o 
 -12  -1   6      767.98      871.91    133.15 o 
 -11  -1   6      343.77      356.85     93.35 o 
 -10  -1   6     6430.92     6604.58    226.10 o 
  -9  -1   6       51.87       42.27     37.64 o 
  -8  -1   6     8754.17     9385.37    308.46 o 
  -7  -1   6     1490.82     1487.82    121.20 o 
  -6  -1   6    10775.67    10350.83    367.34 o 
  -5  -1   6    14778.40    14988.30    353.71 o 
  -4  -1   6     1418.48     1264.66     82.19 o 
  -3  -1   6     1649.68     1498.91    109.18 o 
  -2  -1   6    20512.79    20507.36    385.08 o 
  -1  -1   6    13401.52    12774.78    168.75 o 
   0  -1   6     1144.20     1084.12     97.55 o 
   1  -1   6     3330.32     3124.34    163.78 o 
   2  -1   6    20692.59    20273.96    276.31 o 
   3  -1   6     6044.01     5958.68    159.44 o 
   4  -1   6        3.17       14.76     17.54 o 
   5  -1   6     8361.50     8366.84    287.74 o 
   6  -1   6     1076.50     1047.93     81.75 o 
   7  -1   6    12619.13    12775.57    334.18 o 
   8  -1   6     2506.67     2387.55    113.08 o 
   9  -1   6      453.47      487.67     44.31 o 
  10  -1   6    19800.71    20227.00    458.08 o 
  11  -1   6       15.57       44.64     83.08 o 
  12  -1   6     1382.90     1354.26    280.52 o 
  13  -1   6     8328.70     9416.76    749.39 o 
  14  -1   6        0.25       89.27    107.96 o 
  15  -1   6      653.80      812.18    269.67 o 
 -14   0   6       14.00       40.54     93.39 o 
 -13   0   6      895.54      696.09    217.21 o 
 -12   0   6     1160.84     1340.34    161.87 o 
 -11   0   6      268.79      372.83     94.51 o 
 -10   0   6     7166.37     6944.83    357.26 o 
  -9   0   6    17215.01    18475.95    425.26 o 
  -8   0   6     5524.05     5876.69    242.01 o 
  -7   0   6     1067.04     1246.09    110.46 o 
  -6   0   6     3464.87     3561.19    175.82 o 
  -5   0   6      267.05      332.69     54.64 o 
  -4   0   6     4663.08     4742.85    184.20 o 
  -3   0   6       11.15       49.43     23.36 o 
  -2   0   6     4844.12     4694.17    163.87 o 
  -1   0   6    44419.29    42101.43    944.45 o 
   0   0   6    23045.09    22723.71    754.74 o 
   1   0   6    13924.54    13868.75    365.38 o 
   2   0   6    12222.43    12130.89    200.93 o 
   3   0   6      166.76      169.52     29.77 o 
   4   0   6      124.90      142.54     30.75 o 
   5   0   6      525.66      471.63     50.64 o 
   6   0   6     1424.97     1502.18     84.50 o 
   7   0   6    12639.11    12876.25    240.30 o 
   8   0   6    20152.09    20315.49    589.89 o 
   9   0   6     5593.53     4985.05    182.50 o 
  10   0   6      167.20      137.76     92.02 o 
  11   0   6     5464.37     5319.98    510.94 o 
  12   0   6     1696.52     2048.19    341.27 o 
  13   0   6       12.52       -0.55     97.55 o 
  14   0   6      715.26      326.98    161.87 o 
  15   0   6      639.16      695.47    221.04 o 
 -14   1   6     1256.36     1445.37    305.35 o 
 -13   1   6     2197.81     2812.10    404.37 o 
 -12   1   6     1629.77     1735.61    183.86 o 
 -11   1   6    13664.01    13952.35    499.27 o 
 -10   1   6     4183.49     4370.19    276.05 o 
  -9   1   6       80.27       76.44     41.77 o 
  -8   1   6     7448.77     7583.98    233.51 o 
  -7   1   6     9935.95    10326.06    312.39 o 
  -6   1   6     1146.80     1221.10    107.31 o 
  -5   1   6      847.16      926.99     88.93 o 
  -4   1   6      142.56      123.71     34.97 o 
  -3   1   6    55656.10    54642.91    593.92 o 
  -2   1   6    30130.95    28798.76    446.29 o 
  -1   1   6     1263.29     1401.41    181.36 o 
   0   1   6    35945.36    36075.40    863.05 o 
   1   1   6    34451.72    33305.99    369.32 o 
   2   1   6       55.98       66.39     17.20 o 
   3   1   6     1759.22     1600.22     76.11 o 
   4   1   6     4835.35     4773.40    136.56 o 
   5   1   6    10869.38    10762.69    259.75 o 
   6   1   6     6002.67     5628.26    140.28 o 
   7   1   6     3863.12     3901.00    255.83 o 
   8   1   6      943.65      868.85     77.59 o 
   9   1   6    16955.31    17238.38    818.64 o 
  10   1   6     4376.77     4717.91    455.96 o 
  11   1   6     1956.85     1890.06    312.58 o 
  12   1   6     2481.30     2326.52    357.54 o 
  13   1   6        0.92       61.89    102.73 o 
  14   1   6      428.35      638.29    206.82 o 
  15   1   6      274.12       23.15     78.84 o 
 -14   2   6      674.20      580.33    180.22 o 
 -13   2   6      915.71     1102.48    258.69 o 
 -12   2   6       28.28       84.38     56.34 o 
 -11   2   6       23.27       42.51     53.19 o 
 -10   2   6     9276.42     9644.49    413.55 o 
  -9   2   6      423.45      321.61    109.33 o 
  -8   2   6     2436.07     2360.63    196.23 o 
  -7   2   6    14663.62    14535.67    371.27 o 
  -6   2   6      498.81      510.84     73.07 o 
  -5   2   6     2105.47     1936.70    128.36 o 
  -4   2   6     1791.56     1638.49    210.20 o 
  -3   2   6    13111.03    12642.57    381.61 o 
  -2   2   6    51417.77    51841.39   1065.46 o 
  -1   2   6     1644.00     1573.92    185.73 o 
   0   2   6    38979.85    38635.44    480.95 o 
   1   2   6    32780.63    32702.91    419.19 o 
   2   2   6     1757.99     1740.33     70.43 o 
   3   2   6     4558.81     4594.83    130.01 o 
   4   2   6     3211.51     3227.55    129.46 o 
   5   2   6    13217.91    12806.91    282.67 o 
   6   2   6     5474.66     5477.17    146.80 o 
   7   2   6       28.23       52.85     18.68 o 
   8   2   6    11957.29    11662.46    176.09 o 
   9   2   6     1588.76     1781.65    270.77 o 
  10   2   6     3918.31     3649.36    400.99 o 
  11   2   6     1219.04     1343.80    269.65 o 
  12   2   6      109.82      245.69    100.89 o 
  13   2   6     8022.89     9148.69    740.81 o 
  14   2   6     1573.21     2064.95    373.32 o 
  15   2   6       36.12       61.95     92.59 o 
 -14   3   6     5969.25     6720.82    640.67 o 
 -13   3   6       63.95     -143.22    115.95 o 
 -12   3   6      301.06      197.17    118.09 o 
 -11   3   6     2019.24     2027.07    217.66 o 
 -10   3   6     3166.14     3616.19    261.47 o 
  -9   3   6      867.69      698.22    118.56 o 
  -8   3   6     3412.10     3189.39    231.96 o 
  -7   3   6     1417.47     1606.50    160.89 o 
  -6   3   6    37496.10    36226.91    577.13 o 
  -5   3   6     1130.70      964.38    113.16 o 
  -4   3   6     4845.89     1782.98   2619.68 o 
  -3   3   6     5346.48     3158.97   2311.45 o 
  -2   3   6     7551.07     8170.19    419.90 o 
  -1   3   6     1880.76     2068.63    206.62 o 
   0   3   6     6753.89     5856.88    209.49 o 
   1   3   6     1138.29     1203.31     71.62 o 
   2   3   6    53210.88    53150.08    417.04 o 
   3   3   6      899.03      855.99     59.54 o 
   4   3   6    15434.73    15903.00    261.43 o 
   5   3   6     8873.16     9599.37    240.08 o 
   6   3   6     2824.67     2725.79    109.77 o 
   7   3   6      867.64      875.04     59.43 o 
   8   3   6     2532.96     2358.26     80.67 o 
   9   3   6       62.65      -14.34     83.68 o 
  10   3   6    14099.87    14072.77    798.10 o 
  11   3   6     2278.79     2491.99    361.75 o 
  12   3   6    17640.20    18732.29   1023.67 o 
  13   3   6       18.89       57.90     96.72 o 
  14   3   6      312.23      198.96    132.87 o 
  15   3   6      408.14      201.42    131.05 o 
 -14   4   6      903.15     1039.24    266.33 o 
 -13   4   6     1120.63     1131.74    277.98 o 
 -12   4   6       25.99      -32.30     56.66 o 
 -11   4   6     3169.42     3108.15    256.14 o 
 -10   4   6     1177.87     1043.29    118.84 o 
  -9   4   6     4796.90     4550.15    236.13 o 
  -8   4   6     9531.65     8957.92    391.53 o 
  -7   4   6    15949.98    15085.41    652.09 o 
  -6   4   6     2929.80     3318.76    299.20 o 
  -5   4   6     9551.03     8733.13    471.94 o 
  -4   4   6     3321.21     3567.57    334.63 o 
  -3   4   6      170.61      112.54     62.50 o 
  -2   4   6     3142.01     2948.13    255.70 o 
  -1   4   6     4834.63     5290.13    335.04 o 
   0   4   6    13827.36    13543.58    353.69 o 
   1   4   6    54713.54    54044.66    510.93 o 
   2   4   6     2713.09     2730.23     94.12 o 
   3   4   6      437.96      329.94     73.40 o 
   4   4   6    11843.54    12219.93    241.22 o 
   5   4   6     3312.93     3190.34    125.08 o 
   6   4   6      450.72      463.37     56.49 o 
   7   4   6      658.96      706.41     58.66 o 
   8   4   6     7289.85     7184.88    171.98 o 
   9   4   6     7516.60     7087.53    544.70 o 
  10   4   6     2838.65     3375.35    399.23 o 
  11   4   6       26.46       50.71     66.86 o 
  12   4   6     1988.24     2145.66    357.13 o 
  13   4   6     7203.78     7946.05    710.42 o 
  14   4   6      537.61      491.51    190.03 o 
  15   4   6       50.74      161.21    133.47 o 
 -14   5   6       12.62      -89.60    124.38 o 
 -13   5   6     2180.75     2256.51    383.59 o 
 -12   5   6     7875.00     7482.96    409.57 o 
 -11   5   6     4418.33     4285.81    647.13 o 
 -10   5   6      942.23      912.60    116.52 o 
  -9   5   6     2770.73     2290.18    193.61 o 
  -8   5   6       14.64       35.49    108.28 o 
  -7   5   6     1768.82     1614.10    163.08 o 
  -6   5   6     3723.78     2694.44    279.24 o 
  -5   5   6     8073.59     8319.68    473.54 o 
  -4   5   6    15640.90    15380.29    630.92 o 
  -3   5   6    16231.04    16392.39    638.25 o 
  -2   5   6      390.99      409.08     73.20 o 
  -1   5   6     3721.73     3507.87    229.39 o 
   0   5   6     1694.07     1690.67     97.39 o 
   1   5   6     2395.68     2298.03    100.36 o 
   2   5   6    13777.30    13850.85    223.24 o 
   3   5   6    15461.09    15924.30    293.30 o 
   4   5   6    16025.14    16397.15    272.21 o 
   5   5   6     4163.98     4433.30    156.82 o 
   6   5   6       16.20       10.12     17.03 o 
   7   5   6       85.24       84.73     25.18 o 
   8   5   6     3267.87     3356.04    141.02 o 
   9   5   6     3447.09     3670.29    129.00 o 
  10   5   6     4149.55     4689.93    483.60 o 
  11   5   6     9907.63     9979.43    742.68 o 
  12   5   6      120.59       65.83     91.23 o 
  13   5   6     1293.87     1733.67    348.67 o 
  14   5   6     1372.93     1568.14    334.54 o 
 -13   6   6     1075.45     1198.48    292.25 o 
 -12   6   6      519.96      429.36    151.83 o 
 -11   6   6     4975.09     4570.45    325.22 o 
 -10   6   6     1375.55     1546.37    186.39 o 
  -9   6   6       84.61      111.98     82.92 o 
  -8   6   6     1405.45     1126.63    148.14 o 
  -7   6   6     7644.08     7810.08    458.34 o 
  -6   6   6      915.79      854.13    172.22 o 
  -5   6   6     7874.97     7694.98    353.94 o 
  -4   6   6      242.51      250.60     53.99 o 
  -3   6   6    24531.27    24825.45    576.60 o 
  -2   6   6     1208.81     1191.83    173.55 o 
  -1   6   6     1268.40     1209.55    174.44 o 
   0   6   6      997.33     1145.31    163.97 o 
   1   6   6     5908.31     5485.23    217.73 o 
   2   6   6     1510.44     1564.66     98.75 o 
   3   6   6    29146.17    28959.64    424.13 o 
   4   6   6       21.52       71.54     25.06 o 
   5   6   6    12405.22    12922.93    285.11 o 
   6   6   6     1785.01     1887.07    117.37 o 
   7   6   6    13333.66    13753.79    298.08 o 
   8   6   6     3451.75     3403.45    159.32 o 
   9   6   6     1723.63     1560.41    100.66 o 
  10   6   6      179.26      169.00     31.07 o 
  11   6   6     3643.28     3347.30    441.13 o 
  12   6   6        1.44      -72.00     99.32 o 
  13   6   6     1625.10     1480.37    330.61 o 
  14   6   6        0.86      -25.62     85.56 o 
 -13   7   6       17.55       46.36     93.08 o 
 -12   7   6     8760.52     7968.98    453.58 o 
 -11   7   6     1432.41     1277.40    182.88 o 
 -10   7   6        0.83       31.34     73.88 o 
  -9   7   6      485.07      622.50    163.48 o 
  -8   7   6    10144.42    10736.63    621.29 o 
  -7   7   6      515.30      500.79    137.61 o 
  -6   7   6      295.20      354.48     82.12 o 
  -5   7   6      209.53      176.58     49.20 o 
  -4   7   6    36411.01    37422.37    815.07 o 
  -3   7   6     2527.30     2923.91    220.22 o 
  -2   7   6      473.35      380.90    108.38 o 
  -1   7   6     5936.20     5768.36    399.90 o 
   0   7   6     5126.25     5372.90    224.77 o 
   1   7   6      261.36      279.80     45.85 o 
   2   7   6      689.08      773.04     74.02 o 
   3   7   6      976.13     1068.65     88.13 o 
   4   7   6    67253.16    67139.28    695.30 o 
   5   7   6        2.49       28.07     22.84 o 
   6   7   6     1845.93     1709.11    100.85 o 
   7   7   6      100.93      -18.83     40.29 o 
   8   7   6      868.73      950.44     92.78 o 
   9   7   6     1843.90     1920.53    127.02 o 
  10   7   6      275.36      240.46     63.52 o 
  11   7   6     1374.64     1660.69    319.26 o 
  12   7   6    10252.67    12013.36    897.51 o 
  13   7   6      393.75      236.00    141.98 o 
  14   7   6      355.56      251.20    162.56 o 
 -12   8   6      816.95      734.96    153.19 o 
 -11   8   6      504.70      517.37    126.52 o 
 -10   8   6     2094.21     2347.04    316.19 o 
  -9   8   6     2209.64     2159.41    302.40 o 
  -8   8   6     8181.53     7898.94    562.77 o 
  -7   8   6     4472.46     4490.46    292.28 o 
  -6   8   6     1837.43     1777.67    183.40 o 
  -5   8   6      245.25      232.76    104.35 o 
  -4   8   6     2344.80     2135.92    270.65 o 
  -3   8   6     7218.96     6830.83    355.04 o 
  -2   8   6     6881.08     6746.77    346.27 o 
  -1   8   6     5563.03     5687.01    419.04 o 
   0   8   6    24257.90    25435.31    500.61 o 
   1   8   6     2938.05     2953.96    153.80 o 
   2   8   6    14813.70    14425.70    394.25 o 
   3   8   6     7964.43     8303.89    296.30 o 
   4   8   6     1135.81     1227.18    101.04 o 
   5   8   6     9846.06     9392.02    442.02 o 
   6   8   6       69.01       56.69     28.64 o 
   7   8   6     2664.53     2853.19    152.33 o 
   8   8   6     8443.91     7939.00    313.77 o 
   9   8   6      135.77       93.67     35.65 o 
  10   8   6      866.55      934.20    146.46 o 
  11   8   6     4384.88     4247.80    534.85 o 
  12   8   6      159.35      309.38    185.60 o 
  13   8   6     4880.25     5169.40    639.92 o 
 -12   9   6     3493.99     3482.19    321.51 o 
 -11   9   6     4457.00     4035.53    442.23 o 
 -10   9   6     3932.77     3913.48    429.87 o 
  -9   9   6      247.49      100.00     99.62 o 
  -8   9   6     5301.50     5603.64    346.78 o 
  -7   9   6     1038.54     1269.16    166.53 o 
  -6   9   6      803.36      592.45    116.16 o 
  -5   9   6      234.23      246.72    101.97 o 
  -4   9   6     3249.15     3236.22    347.64 o 
  -3   9   6    20569.06    19485.97    834.83 o 
  -2   9   6    21508.69    21130.36    858.07 o 
  -1   9   6     2797.01     3131.85    196.01 o 
   0   9   6     3316.12     3173.15    170.10 o 
   1   9   6     6136.41     6498.67    238.73 o 
   2   9   6      137.42      127.63     46.33 o 
   3   9   6     2995.68     2607.15    213.42 o 
   4   9   6      223.95      247.42     68.59 o 
   5   9   6     3706.83     3489.07    175.37 o 
   6   9   6    17982.67    17672.52    395.42 o 
   7   9   6     1718.98     1631.66    123.62 o 
   8   9   6     1552.65     1464.78    116.53 o 
   9   9   6     2935.80     3014.51    283.62 o 
  10   9   6     6635.13     7049.02    316.00 o 
  11   9   6     1492.54     1537.01    333.59 o 
  12   9   6      211.80      109.51    131.93 o 
  13   9   6     2758.89     3074.91    505.18 o 
 -11  10   6     1000.62      584.95    191.56 o 
 -10  10   6     3152.53     3621.67    433.19 o 
  -9  10   6     4679.46     5349.33    526.72 o 
  -8  10   6     1155.23     1026.22    162.51 o 
  -7  10   6      370.55      378.39    101.10 o 
  -6  10   6       28.66      -25.15     75.66 o 
  -5  10   6     5841.71     5761.85    493.89 o 
  -4  10   6     2284.44     2123.45    296.56 o 
  -3  10   6       17.05      119.44     70.45 o 
  -2  10   6      189.29      195.81     92.30 o 
  -1  10   6    18975.89    18184.19    568.96 o 
   0  10   6        2.16       12.51     36.27 o 
   1  10   6      719.27      661.47    107.08 o 
   2  10   6      119.73       59.70     56.65 o 
   3  10   6     1288.53     1427.44    231.55 o 
   4  10   6      925.02     1169.39    207.64 o 
   5  10   6     1083.81     1072.88    145.22 o 
   6  10   6       29.09       -7.76     62.78 o 
   7  10   6    20320.85    20185.23    648.58 o 
   8  10   6     1134.08     1240.89    112.80 o 
   9  10   6     3705.86     3791.78    232.15 o 
  10  10   6      253.07      285.47     89.27 o 
  11  10   6       58.67       29.80     66.36 o 
  12  10   6      559.69      278.01    117.87 o 
 -11  11   6      848.27      715.27    229.42 o 
 -10  11   6      998.57      818.51    215.50 o 
  -9  11   6     9182.87     9980.51    790.37 o 
  -8  11   6      212.75      162.93     76.25 o 
  -7  11   6      125.44      169.75     76.26 o 
  -6  11   6     2141.24     2303.31    333.54 o 
  -5  11   6     2292.10     2686.13    355.60 o 
  -4  11   6     6057.64     6454.96    532.60 o 
  -3  11   6       15.52     -107.34     84.14 o 
  -2  11   6     1795.81     1819.26    194.11 o 
  -1  11   6    10042.92     9117.91    418.80 o 
   0  11   6     4533.68     4262.95    281.81 o 
   1  11   6        0.12      -41.66     40.16 o 
   2  11   6      610.64      486.74    143.27 o 
   3  11   6    12764.28    13049.61    717.96 o 
   4  11   6     7217.13     7260.69    533.14 o 
   5  11   6      692.33      656.54    165.76 o 
   6  11   6     9253.37     9056.33    409.41 o 
   7  11   6     2901.03     2807.75    202.74 o 
   8  11   6     1005.57      982.96    124.37 o 
   9  11   6      276.07      293.64     75.04 o 
  10  11   6        2.79      -32.38     98.50 o 
  11  11   6     4849.93     4486.81    426.13 o 
  12  11   6       16.78      -17.62    101.21 o 
 -10  12   6      143.68      127.34    124.29 o 
  -9  12   6      320.57      273.51    103.56 o 
  -8  12   6    11876.92    13014.86    608.42 o 
  -7  12   6      348.05      318.82    143.17 o 
  -6  12   6      393.37      522.70    184.17 o 
  -5  12   6     2444.52     2658.89    366.78 o 
  -4  12   6       91.77      156.35     90.43 o 
  -3  12   6      147.06      274.75    120.57 o 
  -2  12   6     2159.51     2196.12    222.70 o 
  -1  12   6      152.91      113.86     59.11 o 
   0  12   6    16010.36    15803.26   1147.60 o 
   1  12   6     3791.02     3947.18    424.80 o 
   2  12   6     6702.80     6449.28    537.37 o 
   3  12   6      165.96      148.39     92.72 o 
   4  12   6       50.14       14.80     75.86 o 
   5  12   6       67.89      145.03     98.85 o 
   6  12   6      225.66      280.91    121.29 o 
   7  12   6     1569.39     1622.74    184.37 o 
   8  12   6     3144.99     2892.96    218.92 o 
   9  12   6      749.77      674.90    107.58 o 
  10  12   6     3855.12     3149.00    396.71 o 
  11  12   6      176.81      -19.92     54.06 o 
  -9  13   6     3257.68     3246.83    424.83 o 
  -8  13   6      262.95      346.64    116.11 o 
  -7  13   6     2448.51     2273.29    367.97 o 
  -6  13   6     1103.93     1214.06    265.02 o 
  -5  13   6      366.62      307.00    143.54 o 
  -4  13   6      206.76      228.15    118.81 o 
  -3  13   6      142.48      -74.64     90.80 o 
  -2  13   6     5114.21     5329.23    530.83 o 
  -1  13   6     6325.08     7335.17    614.31 o 
   0  13   6     1878.44     2020.13    222.43 o 
   1  13   6     3681.46     4011.68    454.25 o 
   2  13   6     2362.38     1870.47    312.18 o 
   3  13   6     2434.19     2723.91    366.43 o 
   4  13   6        2.02     -145.52    109.24 o 
   5  13   6       70.23       22.36     68.49 o 
   6  13   6     3422.77     3298.61    394.12 o 
   7  13   6     5064.60     5111.41    488.35 o 
   8  13   6      496.25      296.61     95.19 o 
   9  13   6        1.68       -5.63    101.69 o 
  -7  14   6     2083.72     2161.41    370.48 o 
  -6  14   6     6280.72     5994.94    604.59 o 
  -5  14   6     1956.37     1569.16    309.85 o 
  -4  14   6      557.31      382.01    163.80 o 
  -3  14   6     1904.01     2099.31    358.65 o 
  -2  14   6     2113.98     2266.28    369.48 o 
  -1  14   6     2368.38     2595.14    381.44 o 
   0  14   6     2684.42     2306.38    358.40 o 
   1  14   6     5321.71     6449.48    590.35 o 
   2  14   6     3058.40     3003.16    406.24 o 
   3  14   6      140.82       21.28     74.26 o 
   4  14   6      479.56      456.13    164.54 o 
   5  14   6     1856.79     1429.98    287.93 o 
   6  14   6     3319.29     3212.67    405.33 o 
   7  14   6     2044.21     1848.08    312.19 o 
   8  14   6      202.18      117.03     98.92 o 
  -5  15   6     6698.82     6798.08    663.26 o 
  -4  15   6       25.64      -76.87    142.45 o 
  -3  15   6     1445.54      803.65    241.04 o 
  -2  15   6     1642.49     2420.54    390.37 o 
  -1  15   6        5.75       54.79    102.69 o 
   0  15   6        2.34      118.64    111.26 o 
   1  15   6     4160.29     4583.89    525.63 o 
   2  15   6        1.69      100.88     95.74 o 
   3  15   6     8363.56     9078.49    732.29 o 
   4  15   6      216.91      124.41    118.09 o 
   5  15   6     5744.35     5900.59    580.69 o 
   6  15   6     1171.43     1118.67    263.60 o 
   7  15   6       28.75      -29.38     80.68 o 
  -1  16   6       37.92      -67.33    113.22 o 
   0  16   6      120.26      216.05    141.07 o 
   1  16   6     2328.06     1628.69    332.38 o 
   2  16   6     9350.40     8431.69    734.04 o 
   3  16   6     1234.06     1156.71    287.18 o 
   4  16   6        0.21      -42.59    100.61 o 
   5  16   6       11.94      -38.21    111.60 o 
  -4 -14   7     1369.91     1270.74    322.90 o 
  -3 -14   7      108.36       72.65    119.14 o 
  -2 -14   7     2599.45     3045.25    483.07 o 
  -1 -14   7       83.23      -78.50    101.55 o 
   0 -14   7      136.22       90.39    106.43 o 
   1 -14   7        3.71      -13.09     84.70 o 
   2 -14   7     2253.47     2423.85    432.42 o 
   3 -14   7      165.13      268.20    163.32 o 
   4 -14   7     3266.73     3716.44    520.02 o 
  -6 -13   7       34.87      297.21    170.02 o 
  -5 -13   7     1930.48     1850.08    375.51 o 
  -4 -13   7      749.75      732.67    243.60 o 
  -3 -13   7      689.73      640.07    236.46 o 
  -2 -13   7     3264.80     3397.24    497.65 o 
  -1 -13   7     1192.10     1129.82    290.50 o 
   0 -13   7     1189.95     1157.22    308.40 o 
   1 -13   7     2964.67     2895.04    454.69 o 
   2 -13   7      408.23      607.88    218.33 o 
   3 -13   7      254.55      348.70    159.79 o 
   4 -13   7     3682.93     3987.71    523.80 o 
   5 -13   7     2938.58     3025.76    458.93 o 
   6 -13   7     2832.87     2713.38    433.30 o 
   7 -13   7     1327.95     1774.97    352.27 o 
  -8 -12   7     2070.87     1649.36    352.53 o 
  -7 -12   7     1541.02     1450.86    319.39 o 
  -6 -12   7     1624.01     1863.71    367.38 o 
  -5 -12   7      829.50      896.61    250.12 o 
  -4 -12   7     2054.98     1685.19    328.65 o 
  -3 -12   7     1860.65     2213.59    394.91 o 
  -2 -12   7        2.19       32.61     81.24 o 
  -1 -12   7      310.69      225.22    141.36 o 
   0 -12   7    14267.95    15982.27   1007.14 o 
   1 -12   7     4860.35     4876.44    560.73 o 
   2 -12   7       28.86       29.36     79.74 o 
   3 -12   7     1438.84     1509.34    313.69 o 
   4 -12   7     1180.38     1492.18    311.80 o 
   5 -12   7      575.50      212.46    126.57 o 
   6 -12   7     2529.80     2666.00    412.42 o 
   7 -12   7      354.82      403.93    166.32 o 
   8 -12   7     5063.16     4318.27    533.12 o 
   9 -12   7      936.12      552.06    192.19 o 
  -9 -11   7     1617.75     1538.66    312.12 o 
  -8 -11   7       12.41      -72.80     94.59 o 
  -7 -11   7        6.29      -91.00    113.43 o 
  -6 -11   7      398.02      608.61    204.79 o 
  -5 -11   7     2027.61     2174.91    369.47 o 
  -4 -11   7     1127.22     1251.18    287.04 o 
  -3 -11   7     6139.14     6478.26    629.11 o 
  -2 -11   7       60.04       18.88     80.70 o 
  -1 -11   7    12404.24    12149.68    847.74 o 
   0 -11   7      179.35      369.10    155.28 o 
   1 -11   7     1871.45     1799.78    323.67 o 
   2 -11   7     1791.45     1997.45    343.72 o 
   3 -11   7      258.34      194.47    122.83 o 
   4 -11   7      191.43       -1.61    100.21 o 
   5 -11   7     3686.51     3697.13    470.67 o 
   6 -11   7      443.00      302.29    142.15 o 
   7 -11   7     6435.28     6320.67    608.27 o 
   8 -11   7       38.73       49.56     78.19 o 
   9 -11   7     1464.52     1540.78    310.39 o 
  10 -11   7       49.80       89.84    102.68 o 
 -10 -10   7      562.08      614.01    234.80 o 
  -9 -10   7       95.77      -90.41     72.00 o 
  -8 -10   7        1.17     -107.99    104.28 o 
  -7 -10   7     2731.73     2675.47    393.89 o 
  -6 -10   7       13.06      -79.37     96.68 o 
  -5 -10   7     1338.84     1360.83    282.57 o 
  -4 -10   7    13036.56    13320.52    865.25 o 
  -3 -10   7      149.61       87.98     84.32 o 
  -2 -10   7      634.17      340.93    136.60 o 
  -1 -10   7       65.01      150.18    104.90 o 
   0 -10   7     6113.89     6655.21    598.81 o 
   1 -10   7     4470.55     4174.55    474.11 o 
   2 -10   7        2.54       28.99     73.29 o 
   3 -10   7     4041.61     4194.82    471.16 o 
   4 -10   7    16910.76    16045.20    373.49 o 
   5 -10   7      155.21      120.53     48.21 o 
   6 -10   7      378.51      241.94    123.76 o 
   7 -10   7       29.83       94.37    105.95 o 
   8 -10   7     3596.34     3496.44    438.99 o 
   9 -10   7     1257.00     1181.89    258.21 o 
  10 -10   7      623.53      640.34    190.96 o 
  11 -10   7     2853.97     2580.42    374.28 o 
 -11  -9   7      603.84      456.44    208.08 o 
 -10  -9   7     2547.55     2242.65    262.43 o 
  -9  -9   7     3263.99     2930.74    294.52 o 
  -8  -9   7     6145.89     6056.06    414.93 o 
  -7  -9   7      193.48      219.60     87.94 o 
  -6  -9   7      757.37      558.31    175.29 o 
  -5  -9   7     3132.03     3506.39    428.76 o 
  -4  -9   7     2371.18     2035.78    161.88 o 
  -3  -9   7     2882.17     2554.35    364.69 o 
  -2  -9   7     2592.08     2202.53    220.53 o 
  -1  -9   7      549.55      479.74    107.52 o 
   0  -9   7    15688.29    14975.56    570.72 o 
   1  -9   7     2726.38     2390.30    266.45 o 
   2  -9   7      233.80      359.03    149.14 o 
   3  -9   7    11655.97    11628.37    749.38 o 
   4  -9   7     6088.53     6437.27    606.24 o 
   5  -9   7      110.96      134.64     75.38 o 
   6  -9   7     1891.92     1693.82    290.85 o 
   7  -9   7       96.06       21.34     52.77 o 
   8  -9   7     4225.12     4674.31    479.17 o 
   9  -9   7     2207.84     2283.93    341.87 o 
  10  -9   7        0.79       31.52     68.02 o 
  11  -9   7     3196.32     2697.70    371.08 o 
  12  -9   7     4770.32     5129.50    657.06 o 
 -12  -8   7      420.80      412.18    197.81 o 
 -11  -8   7     1379.24     1329.99    307.33 o 
 -10  -8   7     2628.73     2547.12    349.91 o 
  -9  -8   7      107.72       52.95     60.30 o 
  -8  -8   7     4410.06     4500.97    344.73 o 
  -7  -8   7     7933.96     8542.27    464.39 o 
  -6  -8   7     2542.60     2750.82    259.40 o 
  -5  -8   7        0.65     -139.34    100.29 o 
  -4  -8   7      683.93      579.56    109.64 o 
  -3  -8   7     3824.69     3609.18    144.37 o 
  -2  -8   7     4924.34     4458.33    295.99 o 
  -1  -8   7     1998.31     2034.49    201.65 o 
   0  -8   7     4191.48     4475.07    295.93 o 
   1  -8   7     6519.97     6451.41    355.85 o 
   2  -8   7    15701.81    15735.69    831.64 o 
   3  -8   7       31.78      -21.13     72.89 o 
   4  -8   7      280.46      336.31     68.95 o 
   5  -8   7       60.02      -18.78     53.00 o 
   6  -8   7     3035.98     2909.17    360.93 o 
   7  -8   7     1006.34      991.13    216.11 o 
   8  -8   7      559.79      371.11    143.83 o 
   9  -8   7     4819.18     4835.99    467.43 o 
  10  -8   7     8832.57     8991.28    634.31 o 
  11  -8   7     1105.15     1308.20    200.27 o 
  12  -8   7      287.87      105.67    128.97 o 
 -12  -7   7     4099.69     3810.76    527.84 o 
 -11  -7   7     1654.82     1846.29    346.66 o 
 -10  -7   7      367.23      295.06     95.42 o 
  -9  -7   7     8891.62    10391.20   1032.11 o 
  -8  -7   7     2689.32     2633.91    256.03 o 
  -7  -7   7      724.72      630.12    122.03 o 
  -6  -7   7     6457.71     6999.48    391.73 o 
  -5  -7   7       15.39       34.23     31.46 o 
  -4  -7   7     8407.53     8140.80    420.56 o 
  -3  -7   7      654.53      702.90    186.59 o 
  -2  -7   7       39.91       44.84     28.49 o 
  -1  -7   7    13437.30    13409.91    745.75 o 
   0  -7   7      417.56      358.99    129.79 o 
   1  -7   7      392.37      217.74    103.36 o 
   2  -7   7     7350.66     6733.58    369.46 o 
   3  -7   7     8966.50     9137.60    277.99 o 
   4  -7   7      662.38      750.35    137.40 o 
   5  -7   7     1360.17     1326.13    167.03 o 
   6  -7   7     3227.18     2812.90    241.78 o 
   7  -7   7    17201.69    16608.72    585.87 o 
   8  -7   7     2110.04     2184.86    297.86 o 
   9  -7   7     3390.63     3607.43    383.01 o 
  10  -7   7      397.79      338.19    129.29 o 
  11  -7   7     4716.72     4887.33    350.21 o 
  12  -7   7      355.86      369.61    184.54 o 
  13  -7   7      119.38      -20.27    116.05 o 
 -13  -6   7     6066.26     5297.84    618.39 o 
 -12  -6   7     1233.31      925.77    258.82 o 
 -11  -6   7      180.94      104.20     64.55 o 
 -10  -6   7      536.96      484.29    108.28 o 
  -9  -6   7     4878.36     4928.70    337.38 o 
  -8  -6   7     1202.91     1418.25    180.63 o 
  -7  -6   7       98.79       88.48    101.53 o 
  -6  -6   7        9.64       30.80     30.39 o 
  -5  -6   7    31156.38    31822.92    771.10 o 
  -4  -6   7      856.39      897.57    112.28 o 
  -3  -6   7      736.95      892.48     99.59 o 
  -2  -6   7     6024.28     6257.22    213.55 o 
  -1  -6   7        1.19       10.45     13.13 o 
   0  -6   7     4665.43     1434.25   2339.39 o 
   1  -6   7       37.19       78.70     61.23 o 
   2  -6   7      148.73      177.57     66.16 o 
   3  -6   7    58373.18    58281.09   1024.61 o 
   4  -6   7        1.81       23.19     44.10 o 
   5  -6   7     1344.99     1102.39    145.62 o 
   6  -6   7     1938.72     1783.37    181.96 o 
   7  -6   7       18.54       15.27     40.13 o 
   8  -6   7      822.57      830.92    121.50 o 
   9  -6   7       40.11      -56.36     58.54 o 
  10  -6   7      382.20      481.49    118.20 o 
  11  -6   7     7046.56     7472.85    409.39 o 
  12  -6   7     1007.39      644.94    225.66 o 
  13  -6   7      459.23      611.82    227.45 o 
 -13  -5   7      437.48      518.09    221.79 o 
 -12  -5   7     2094.61     1986.86    362.60 o 
 -11  -5   7       60.53       65.70     50.82 o 
 -10  -5   7      824.05      716.04    130.17 o 
  -9  -5   7      661.52      735.30    185.21 o 
  -8  -5   7    16336.25    16463.38    579.28 o 
  -7  -5   7      890.91      727.89     85.20 o 
  -6  -5   7     4456.09     4131.07    222.24 o 
  -5  -5   7     2869.38     2789.34    203.49 o 
  -4  -5   7    14259.84    14837.40    329.81 o 
  -3  -5   7     2765.68     2544.20    162.20 o 
  -2  -5   7      693.07      751.91     84.19 o 
  -1  -5   7      108.80      132.45     31.01 o 
   0  -5   7    13393.73    13830.54   1044.00 o 
   1  -5   7     5413.51     5461.23    424.23 o 
   2  -5   7    22059.29    22079.93    468.99 o 
   3  -5   7      418.05      374.66     85.67 o 
   4  -5   7    12445.43    11821.39    616.92 o 
   5  -5   7     9127.54     9261.00    542.59 o 
   6  -5   7      617.44      592.01    142.72 o 
   7  -5   7       23.77      -19.97     45.67 o 
   8  -5   7       52.93        2.10     31.69 o 
   9  -5   7     1464.07     1398.02    330.22 o 
  10  -5   7     6404.57     6541.39    362.21 o 
  11  -5   7      115.37      196.89     71.86 o 
  12  -5   7     2344.38     2673.82    422.26 o 
  13  -5   7     5508.11     5379.74    606.83 o 
  14  -5   7     2344.04     2979.40    480.52 o 
 -13  -4   7      369.59      362.21    166.49 o 
 -12  -4   7     1487.31     1805.16    329.40 o 
 -11  -4   7      680.36      726.44    145.16 o 
 -10  -4   7     1566.62     1775.57    208.46 o 
  -9  -4   7     7671.81     7662.32    273.95 o 
  -8  -4   7        3.55        3.28     27.69 o 
  -7  -4   7     4785.54     4491.58    201.20 o 
  -6  -4   7    19075.22    18126.35    453.85 o 
  -5  -4   7     4894.89     5081.59    192.84 o 
  -4  -4   7     9700.36     9497.94    250.03 o 
  -3  -4   7    13692.11    14082.42    290.54 o 
  -2  -4   7     8803.29     8939.17    306.94 o 
  -1  -4   7    11481.15    11045.48    264.12 o 
   0  -4   7      906.28      945.30     68.59 o 
   1  -4   7      141.37      257.21     91.39 o 
   2  -4   7    15073.29    14627.71    767.71 o 
   3  -4   7    10144.92    10736.42    295.04 o 
   4  -4   7    11400.86    11920.97    556.92 o 
   5  -4   7    13071.24    13073.20    428.30 o 
   6  -4   7      184.95      199.48     58.39 o 
   7  -4   7      684.64      502.10     85.48 o 
   8  -4   7        2.88      -39.46     31.68 o 
   9  -4   7     1687.44     1705.18    176.96 o 
  10  -4   7     9618.97    10127.28    590.90 o 
  11  -4   7     7740.84     8010.97    372.10 o 
  12  -4   7     2204.51     2817.93    421.16 o 
  13  -4   7      617.32       14.74     98.59 o 
  14  -4   7       20.04       23.64    113.61 o 
 -14  -3   7     5209.63     5477.83    602.21 o 
 -13  -3   7      126.26      358.27    160.54 o 
 -12  -3   7     1667.24     1949.40    328.95 o 
 -11  -3   7      519.96      620.89    105.47 o 
 -10  -3   7    11336.66    11371.15    388.92 o 
  -9  -3   7     1863.69     1774.90    153.86 o 
  -8  -3   7      291.18      331.44     59.20 o 
  -7  -3   7     4395.38     4248.92    220.68 o 
  -6  -3   7    15865.32    15686.90    407.19 o 
  -5  -3   7      115.10       38.35     47.26 o 
  -4  -3   7     6529.03     6727.78    206.74 o 
  -3  -3   7     1070.58     1167.51     78.32 o 
  -2  -3   7    43717.93    43905.08    489.85 o 
  -1  -3   7     2295.54     2166.26    139.22 o 
   0  -3   7     2962.21     3424.26    186.52 o 
   1  -3   7    14608.95    14487.95    615.08 o 
   2  -3   7       52.56       33.58     28.81 o 
   3  -3   7       69.27       12.79     15.01 o 
   4  -3   7     4698.80     1720.27   2320.05 o 
   5  -3   7     5600.75     3359.73   2016.69 o 
   6  -3   7    34828.47    35233.80    705.44 o 
   7  -3   7     2837.20     3048.09    177.35 o 
   8  -3   7     3721.57     3898.07    189.21 o 
   9  -3   7     7027.21     6906.10    246.57 o 
  10  -3   7      130.55      103.24     37.67 o 
  11  -3   7        2.53       52.90     55.22 o 
  12  -3   7     1991.03     1801.37    337.84 o 
  13  -3   7      334.10      354.48    165.66 o 
  14  -3   7     4841.78     4755.89    576.11 o 
 -14  -2   7        1.82      -74.80    118.66 o 
 -13  -2   7    12095.73    13990.66    905.16 o 
 -12  -2   7      189.71      122.96    102.57 o 
 -11  -2   7     1447.73     1483.62    180.75 o 
 -10  -2   7        8.71       22.32     56.19 o 
  -9  -2   7     1745.92     1851.78    151.27 o 
  -8  -2   7      668.67      661.84     89.40 o 
  -7  -2   7     1312.59     1403.18    124.78 o 
  -6  -2   7     1333.97     1122.94     92.93 o 
  -5  -2   7    33377.02    33188.82    467.46 o 
  -4  -2   7     1201.30     1111.52     81.44 o 
  -3  -2   7    45396.07    45198.27    461.01 o 
  -2  -2   7       85.12       86.92     23.05 o 
  -1  -2   7    15062.57    15860.27    298.31 o 
   0  -2   7     5580.45     6046.36    158.80 o 
   1  -2   7      142.56      127.80     39.70 o 
   2  -2   7      904.05      679.11     79.39 o 
   3  -2   7    28071.04    27867.76    636.67 o 
   4  -2   7       60.91       45.67     31.10 o 
   5  -2   7    41217.90    41777.22    564.82 o 
   6  -2   7      803.78      675.80     76.42 o 
   7  -2   7     4951.99     4704.33    192.76 o 
   8  -2   7       75.24       86.76     34.56 o 
   9  -2   7      287.84      230.90     45.48 o 
  10  -2   7      309.76      242.41     43.54 o 
  11  -2   7      576.01      490.42     83.12 o 
  12  -2   7       32.00      -54.37    100.76 o 
  13  -2   7    10191.08     9951.10    783.13 o 
  14  -2   7        1.93      -23.46    102.02 o 
  15  -2   7     1438.26     1170.10    302.08 o 
 -14  -1   7     6086.38     6206.77    621.15 o 
 -13  -1   7     1941.42     1849.03    337.98 o 
 -12  -1   7     6703.40     6804.34    376.38 o 
 -11  -1   7       64.17      -56.32     55.34 o 
 -10  -1   7        4.38      -38.21     38.23 o 
  -9  -1   7    10334.10     9927.18    471.48 o 
  -8  -1   7      226.38      288.51     62.29 o 
  -7  -1   7     3705.63     3718.03    196.20 o 
  -6  -1   7    22628.45    22277.44    460.15 o 
  -5  -1   7     3742.46     3747.94    185.30 o 
  -4  -1   7     2011.82     1823.43    100.62 o 
  -3  -1   7        1.11       -7.58     17.82 o 
  -2  -1   7    15016.81    15179.15    238.50 o 
  -1  -1   7    12813.28    12493.43    221.95 o 
   0  -1   7     6019.47     6056.86    344.39 o 
   1  -1   7     3730.95     3424.51    104.57 o 
   2  -1   7    25157.48    25994.72    326.52 o 
   3  -1   7     3736.41     4113.84    139.93 o 
   4  -1   7      309.74      291.80     45.63 o 
   5  -1   7        4.13       25.56     23.09 o 
   6  -1   7    39094.20    39597.07    522.57 o 
   7  -1   7     3929.51     3776.05    162.25 o 
   8  -1   7       32.29       -5.68     25.47 o 
   9  -1   7     2697.56     2605.26    119.55 o 
  10  -1   7     2473.88     2638.45    164.48 o 
  11  -1   7        0.38       31.82     43.78 o 
  12  -1   7     4699.10     5192.13    535.41 o 
  13  -1   7     1953.13     2386.98    384.80 o 
  14  -1   7     6007.72     6236.23    640.11 o 
  15  -1   7     1999.80     2130.53    394.53 o 
 -14   0   7       66.11      -11.41     84.62 o 
 -13   0   7     1410.05     1385.01    284.27 o 
 -12   0   7     3990.04     4255.22    296.49 o 
 -11   0   7    10329.97    10828.94    458.11 o 
 -10   0   7     6468.28     7268.53    317.29 o 
  -9   0   7       28.26       -7.69     33.74 o 
  -8   0   7      307.05      285.52     82.26 o 
  -7   0   7    11835.61    12215.91    349.74 o 
  -6   0   7     4738.32     4479.80    204.88 o 
  -5   0   7     4646.30     4450.07    194.38 o 
  -4   0   7    11640.45    11564.09    382.68 o 
  -3   0   7     9960.53     9829.01    247.70 o 
  -2   0   7    10335.74     9682.95    232.67 o 
  -1   0   7    19844.23    18378.50    670.38 o 
   0   0   7      840.64      955.20    102.78 o 
   1   0   7     8829.22     8229.37    242.78 o 
   2   0   7     8251.31     7838.52    166.18 o 
   3   0   7    13796.26    14837.68    253.07 o 
   4   0   7     4353.95     4172.21    142.12 o 
   5   0   7     2950.21     2822.90    131.20 o 
   6   0   7    12623.94    12759.42    271.00 o 
   7   0   7    14131.77    13754.65    279.72 o 
   8   0   7      552.90      584.22     54.05 o 
   9   0   7     4403.41     4896.14    213.43 o 
  10   0   7    10133.14    10086.87    434.33 o 
  11   0   7       36.54       -9.08     72.96 o 
  12   0   7     1972.01     1781.84    314.15 o 
  13   0   7      219.99      118.62    115.14 o 
  14   0   7      380.48      327.41    161.24 o 
  15   0   7     1842.76     2031.01    397.36 o 
 -14   1   7     1409.73     1558.33    313.23 o 
 -13   1   7     2616.22     2690.37    392.13 o 
 -12   1   7     3803.30     3905.58    281.78 o 
 -11   1   7       35.76      -80.66    101.17 o 
 -10   1   7    13265.60    13402.46    495.03 o 
  -9   1   7      276.59      314.94     65.94 o 
  -8   1   7     9840.01    10151.03    332.10 o 
  -7   1   7     1339.60     1267.57    116.10 o 
  -6   1   7      325.03      265.32     55.34 o 
  -5   1   7     2593.59     2864.63    159.42 o 
  -4   1   7    16723.99    17218.70    366.96 o 
  -3   1   7        2.88       15.80     26.32 o 
  -2   1   7    31100.40    30946.72    463.54 o 
  -1   1   7    25961.92    25199.34    542.52 o 
   0   1   7    36865.06    35765.55   1488.76 o 
   1   1   7        8.06       48.55     12.06 o 
   2   1   7     2955.87     2972.20    115.24 o 
   3   1   7      952.27      959.98     61.87 o 
   4   1   7     4756.33     4816.78    145.63 o 
   5   1   7     2151.60     2287.48    102.39 o 
   6   1   7     4709.25     4560.54    141.40 o 
   7   1   7     3272.77     3126.40    161.01 o 
   8   1   7    46786.82    48139.56    649.68 o 
   9   1   7     1825.29     1863.71     85.60 o 
  10   1   7      912.33      804.56    201.32 o 
  11   1   7      441.82      375.40    153.57 o 
  12   1   7       13.41       39.24     89.86 o 
  13   1   7        1.65       76.12     89.62 o 
  14   1   7        0.02      -41.51     96.28 o 
  15   1   7      277.72      266.68    164.60 o 
 -14   2   7     1722.47     1548.63    311.26 o 
 -13   2   7      435.35      329.83    164.20 o 
 -12   2   7       93.43       -4.04     96.09 o 
 -11   2   7    10519.89    10773.75    457.48 o 
 -10   2   7      480.65      336.00     71.89 o 
  -9   2   7     2163.01     2280.10    203.61 o 
  -8   2   7     2088.73     1974.06    184.80 o 
  -7   2   7     1005.19      968.12    103.86 o 
  -6   2   7    10430.06    10420.01    320.17 o 
  -5   2   7       53.19       76.52     28.93 o 
  -4   2   7     5956.93     5743.46    217.47 o 
  -3   2   7   100836.94    99667.99   1147.66 o 
  -2   2   7      519.14      437.00    111.11 o 
  -1   2   7    10126.18    10131.16    499.96 o 
   0   2   7     7942.68     7878.06    188.16 o 
   1   2   7     2546.28     2756.91    128.81 o 
   2   2   7    11132.67    10639.02    179.88 o 
   3   2   7     1023.97     1177.33     69.64 o 
   4   2   7    20152.55    19737.74    348.08 o 
   5   2   7    23606.59    23726.24    327.36 o 
   6   2   7       88.69      110.89     36.75 o 
   7   2   7     2368.94     2336.90    101.16 o 
   8   2   7     3076.09     3207.30    105.14 o 
   9   2   7    19510.96    18985.17    559.99 o 
  10   2   7        0.98      -78.74     89.31 o 
  11   2   7       22.81      142.52     97.20 o 
  12   2   7     4207.64     3898.78    460.95 o 
  13   2   7     3104.57     3708.87    476.93 o 
  14   2   7      444.89      296.07    160.77 o 
  15   2   7     1907.26     2282.42    421.99 o 
 -14   3   7      927.07      941.10    257.60 o 
 -13   3   7       88.26      171.20    117.73 o 
 -12   3   7      860.22      919.36    146.53 o 
 -11   3   7      692.40      556.58    166.83 o 
 -10   3   7     5800.94     5510.61    326.03 o 
  -9   3   7     6535.20     5963.12    270.46 o 
  -8   3   7     2467.29     2134.28    158.83 o 
  -7   3   7    33854.21    32634.71    729.92 o 
  -6   3   7       25.56      106.48     55.61 o 
  -5   3   7      558.26      611.65    138.29 o 
  -4   3   7     3155.77     2918.27    164.13 o 
  -3   3   7     3551.89     3675.45    179.67 o 
  -2   3   7    12262.28    12249.64    551.88 o 
  -1   3   7     5122.41     6034.95    377.38 o 
   0   3   7      128.39      115.05     27.71 o 
   1   3   7    43232.28    43889.79    445.76 o 
   2   3   7     3442.67     3385.80    100.83 o 
   3   3   7      163.94      154.12     28.30 o 
   4   3   7    13061.61    13268.73    357.56 o 
   5   3   7     8970.42     8627.60    208.27 o 
   6   3   7     9740.10     9355.17    218.20 o 
   7   3   7     2600.77     2729.43    133.39 o 
   8   3   7     5709.38     5547.50    146.45 o 
   9   3   7    16562.52    15976.55    340.72 o 
  10   3   7     1373.96     1709.38    279.56 o 
  11   3   7     5563.54     5354.43    524.18 o 
  12   3   7     2821.95     2693.68    398.22 o 
  13   3   7     2514.03     2522.23    400.82 o 
  14   3   7       33.13      179.43    140.54 o 
  15   3   7      109.17      -91.80    126.57 o 
 -14   4   7     1073.08      986.18    272.24 o 
 -13   4   7       79.52      101.54     99.85 o 
 -12   4   7      382.65      205.49     78.85 o 
 -11   4   7     1157.94      954.64    149.15 o 
 -10   4   7    11478.15    11376.15    393.00 o 
  -9   4   7     7401.50     6717.23    418.57 o 
  -8   4   7     1011.31     1043.15    118.48 o 
  -7   4   7     1762.83     1685.39    140.25 o 
  -6   4   7    12986.83    13257.13    631.11 o 
  -5   4   7     2223.72     2329.24    260.14 o 
  -4   4   7        6.55      -58.62     51.65 o 
  -3   4   7       44.81      133.59     71.37 o 
  -2   4   7    10812.00    10102.86    501.21 o 
  -1   4   7    29535.74    31895.57    867.52 o 
   0   4   7    10898.50    10392.86    285.08 o 
   1   4   7       58.06       46.07     20.25 o 
   2   4   7    26179.68    26828.07    468.91 o 
   3   4   7    23105.62    23789.06    344.62 o 
   4   4   7     7796.26     8119.70    205.03 o 
   5   4   7      697.59      799.66     67.20 o 
   6   4   7     2738.23     2625.70    120.53 o 
   7   4   7     9249.46     9333.63    224.19 o 
   8   4   7     6716.71     6842.33    192.49 o 
   9   4   7       83.25       99.28     20.80 o 
  10   4   7     4655.15     4687.42    474.60 o 
  11   4   7     7868.59     7625.89    629.53 o 
  12   4   7     7350.01     8948.75    719.04 o 
  13   4   7       35.88      -49.97     87.34 o 
  14   4   7       68.24       82.45     97.82 o 
 -13   5   7     1929.92     1544.86    318.85 o 
 -12   5   7     3100.00     3028.51    267.29 o 
 -11   5   7     4214.44     4155.06    308.08 o 
 -10   5   7        0.41       47.01     62.20 o 
  -9   5   7      776.33      701.91    131.40 o 
  -8   5   7    18347.06    17783.35   1080.29 o 
  -7   5   7       34.30       -9.96     42.65 o 
  -6   5   7      628.38      643.13    124.43 o 
  -5   5   7    12638.86    12717.40    449.15 o 
  -4   5   7       17.87        9.92     42.17 o 
  -3   5   7     5866.62     5976.70    403.31 o 
  -2   5   7      187.09      195.19     82.42 o 
  -1   5   7      415.19      501.95    121.37 o 
   0   5   7    42232.20    43047.79    584.06 o 
   1   5   7     8181.64     8228.99    221.87 o 
   2   5   7    19243.92    20185.21    345.32 o 
   3   5   7    12911.35    13088.65    272.77 o 
   4   5   7      252.07      305.13     43.58 o 
   5   5   7     4978.82     4842.85    169.72 o 
   6   5   7      377.46      411.16     47.70 o 
   7   5   7     1274.65     1257.30     87.96 o 
   8   5   7    11528.47    11474.66    277.04 o 
   9   5   7     2998.76     2827.13    204.16 o 
  10   5   7    12371.93    12921.38    797.85 o 
  11   5   7      514.19      918.38    236.03 o 
  12   5   7      372.35      300.61    160.01 o 
  13   5   7      577.31      767.73    237.49 o 
  14   5   7      334.24      747.39    238.09 o 
 -13   6   7       97.43       34.19     79.79 o 
 -12   6   7     4099.14     4117.21    323.91 o 
 -11   6   7     2356.96     2172.57    232.96 o 
 -10   6   7      657.03      638.56    129.57 o 
  -9   6   7     1920.91     1833.42    263.77 o 
  -8   6   7     3648.61     3478.71    350.86 o 
  -7   6   7     1254.83     1071.36    198.46 o 
  -6   6   7     1704.71     1864.50    272.60 o 
  -5   6   7        9.84       16.68     40.27 o 
  -4   6   7    55708.94    55786.01    963.47 o 
  -3   6   7     6012.67     5822.14    305.27 o 
  -2   6   7      418.32      513.13    123.74 o 
  -1   6   7     8309.44     8983.95    350.70 o 
   0   6   7     7836.70     8075.40    233.39 o 
   1   6   7      143.38      117.78     28.10 o 
   2   6   7     2438.30     2399.78    126.46 o 
   3   6   7     4690.62     4777.80    177.28 o 
   4   6   7    26697.79    27550.55    545.28 o 
   5   6   7      788.48      901.92     78.44 o 
   6   6   7     1974.00     1874.38    103.71 o 
   7   6   7     2647.44     2776.63    126.97 o 
   8   6   7     1570.54     1677.84    147.13 o 
   9   6   7     3045.82     3040.51    147.24 o 
  10   6   7      149.62      173.44     31.14 o 
  11   6   7     4499.37     4670.57    520.70 o 
  12   6   7     9476.14    10590.80    826.02 o 
  13   6   7      652.75     1003.45    270.99 o 
  14   6   7     3751.61     3375.76    507.42 o 
 -13   7   7      507.99      520.49    221.91 o 
 -12   7   7        4.98      -33.65    148.26 o 
 -11   7   7      603.95      623.67    266.69 o 
 -10   7   7       45.55       26.71     80.71 o 
  -9   7   7     2909.58     3088.94    351.77 o 
  -8   7   7     1023.80      884.67    190.80 o 
  -7   7   7     8595.94     8196.34    550.75 o 
  -6   7   7    11580.82    12470.32    670.22 o 
  -5   7   7     9650.54    10907.33    613.64 o 
  -4   7   7      733.98      585.31     86.53 o 
  -3   7   7    11460.96    11417.76    359.39 o 
  -2   7   7      401.48      453.73     86.51 o 
  -1   7   7     4550.40     5075.22    274.61 o 
   0   7   7     1205.12     1109.05     93.82 o 
   1   7   7    11184.32    11331.03    290.50 o 
   2   7   7     3560.67     3659.30    164.37 o 
   3   7   7    19640.52    19908.97    438.87 o 
   4   7   7      208.64      210.78     61.81 o 
   5   7   7    16051.56    16204.05    315.77 o 
   6   7   7     2823.93     2695.72    131.59 o 
   7   7   7     3991.85     4147.54    179.11 o 
   8   7   7       76.13       73.72     29.03 o 
   9   7   7     1987.56     1970.87    131.98 o 
  10   7   7     2026.62     2143.33    173.27 o 
  11   7   7    15400.42    15821.94    979.74 o 
  12   7   7      440.16      317.18    158.47 o 
  13   7   7     1098.89     1362.41    315.23 o 
  14   7   7      221.51      116.45    134.23 o 
 -12   8   7      401.06      371.55    111.83 o 
 -11   8   7     2448.90     2759.68    279.66 o 
 -10   8   7       81.73      129.96    112.27 o 
  -9   8   7     3961.58     4075.71    422.54 o 
  -8   8   7     8677.38     9523.93    631.61 o 
  -7   8   7      634.04      498.98    147.03 o 
  -6   8   7     1167.30     1405.19    240.36 o 
  -5   8   7     3466.20     3511.06    257.47 o 
  -4   8   7     7342.97     7561.41    368.69 o 
  -3   8   7     8183.97     8266.41    379.12 o 
  -2   8   7     5421.39     5569.91    321.89 o 
  -1   8   7     8926.53     8988.18    401.11 o 
   0   8   7    12363.35    12385.21    324.98 o 
   1   8   7     3599.08     3789.49    177.80 o 
   2   8   7      303.15      204.44     44.58 o 
   3   8   7     5318.43     5310.94    246.46 o 
   4   8   7    14764.20    14256.47    344.87 o 
   5   8   7    10784.57    10150.56    288.27 o 
   6   8   7     5287.91     5116.62    207.11 o 
   7   8   7     4925.32     4728.33    202.84 o 
   8   8   7      677.80      713.44     80.80 o 
   9   8   7      233.39      177.11     46.07 o 
  10   8   7      460.54      356.99     83.03 o 
  11   8   7     1379.06     1502.85    325.73 o 
  12   8   7     7297.30     7902.09    750.02 o 
  13   8   7     1575.62     1973.73    400.91 o 
 -12   9   7      896.71      599.88    146.62 o 
 -11   9   7        8.40       62.96     86.31 o 
 -10   9   7        4.23     -114.88     97.20 o 
  -9   9   7     4237.85     4569.19    468.36 o 
  -8   9   7     2828.94     3411.32    400.21 o 
  -7   9   7     2921.56     3276.46    388.69 o 
  -6   9   7     3843.18     3690.70    279.47 o 
  -5   9   7     3162.84     3222.51    257.40 o 
  -4   9   7     1574.97     1842.93    193.62 o 
  -3   9   7      188.02      262.36    103.13 o 
  -2   9   7      386.94      608.16    156.28 o 
  -1   9   7    17202.44    17674.47    471.69 o 
   0   9   7     8368.38     7929.56    467.25 o 
   1   9   7      358.45      278.69     60.63 o 
   2   9   7    11633.33    11518.88    378.86 o 
   3   9   7     1017.15      920.95    129.60 o 
   4   9   7     3392.15     3489.61    245.92 o 
   5   9   7     9834.36     9345.88    290.12 o 
   6   9   7        4.65       21.87     31.52 o 
   7   9   7    16738.54    16242.98    559.78 o 
   8   9   7     3684.95     3298.71    214.32 o 
   9   9   7      602.66      629.41    100.08 o 
  10   9   7     6577.43     6813.86    313.27 o 
  11   9   7      879.08      647.94    146.89 o 
  12   9   7      603.59      620.27    231.62 o 
  13   9   7     1931.36     1802.83    392.23 o 
 -11  10   7     1688.18     1612.64    305.91 o 
 -10  10   7     1978.44     2203.44    352.26 o 
  -9  10   7       32.04     -116.75    116.75 o 
  -8  10   7       23.85       33.31     70.59 o 
  -7  10   7      931.82     1011.28    182.50 o 
  -6  10   7     4069.56     4327.03    319.21 o 
  -5  10   7       40.40       36.50     53.41 o 
  -4  10   7    11612.04    11574.34    691.33 o 
  -3  10   7       87.23      132.22     92.10 o 
  -2  10   7    18371.09    18033.79    839.86 o 
  -1  10   7      130.36       24.63     43.24 o 
   0  10   7     1936.72     1884.67    186.73 o 
   1  10   7      175.18      121.44     58.06 o 
   2  10   7     1812.15     1986.01    276.58 o 
   3  10   7      526.78      704.72    165.21 o 
   4  10   7        4.73      -61.21     63.51 o 
   5  10   7      271.75      296.95    108.11 o 
   6  10   7    22748.20    22141.05    794.01 o 
   7  10   7      800.69      679.46     86.81 o 
   8  10   7     1368.02     1266.38    135.53 o 
   9  10   7      157.89      101.32     56.88 o 
  10  10   7      861.39      590.85    216.11 o 
  11  10   7       11.97      -50.74     60.53 o 
  12  10   7      258.42      208.96    100.81 o 
 -10  11   7      672.38      672.99    200.72 o 
  -9  11   7       23.28       82.96    114.73 o 
  -8  11   7     1389.23     1435.43    201.28 o 
  -7  11   7      869.09      916.29    160.70 o 
  -6  11   7     1278.10     1379.55    319.39 o 
  -5  11   7    10703.86    11224.71    722.20 o 
  -4  11   7      284.29      492.09    167.24 o 
  -3  11   7      258.62      278.52    120.18 o 
  -2  11   7      591.23      518.32    124.81 o 
  -1  11   7     7442.18     7250.41    385.03 o 
   0  11   7     1385.81     1583.09    179.66 o 
   1  11   7       13.95      -36.62     53.04 o 
   2  11   7     1514.90     1353.91    240.71 o 
   3  11   7    16839.48    16851.50    820.03 o 
   4  11   7      342.68      358.84    129.65 o 
   5  11   7     1919.04     2172.40    293.74 o 
   6  11   7       93.82      149.10     90.10 o 
   7  11   7     5217.18     5473.92    286.03 o 
   8  11   7     1703.91     1712.82    165.69 o 
   9  11   7      290.55      195.25     89.66 o 
  10  11   7     3271.14     3346.54    359.42 o 
  11  11   7     1349.13     1460.79    228.80 o 
  12  11   7      357.15      373.02    182.65 o 
  -9  12   7     8420.65    10192.34    809.19 o 
  -8  12   7        3.00     -117.83     87.58 o 
  -7  12   7        9.48       -5.34    122.82 o 
  -6  12   7      606.76      961.38    186.09 o 
  -5  12   7     1504.77     1649.16    290.02 o 
  -4  12   7     3296.93     3920.93    439.45 o 
  -3  12   7     1930.36     2400.14    346.10 o 
  -2  12   7     1240.90     1033.09    226.41 o 
  -1  12   7    14187.36    13543.95    544.40 o 
   0  12   7      981.12      901.97    143.43 o 
   1  12   7      647.82      543.51    169.88 o 
   2  12   7     5025.22     4853.16    468.22 o 
   3  12   7      951.42     1175.20    233.13 o 
   4  12   7     1235.31     1277.29    241.11 o 
   5  12   7     2753.34     3087.69    366.04 o 
   6  12   7     1364.67     1058.64    216.78 o 
   7  12   7     4294.78     4346.43    421.84 o 
   8  12   7     4587.06     4282.56    266.46 o 
   9  12   7      477.14      287.59     76.31 o 
  10  12   7     1002.82     1106.64    198.52 o 
  11  12   7     2567.87     2394.02    389.13 o 
  -8  13   7     2904.30     3198.47    321.73 o 
  -7  13   7     1130.16     1278.31    205.52 o 
  -6  13   7      354.54      269.62    142.01 o 
  -5  13   7       58.90      114.59    112.36 o 
  -4  13   7      664.37      833.61    216.35 o 
  -3  13   7     5901.22     5488.08    539.76 o 
  -2  13   7     1310.06     1726.41    306.26 o 
  -1  13   7      976.07     1155.33    251.19 o 
   0  13   7     3561.77     3627.31    430.94 o 
   1  13   7     7010.97     6850.22    588.03 o 
   2  13   7      820.59     1014.59    229.58 o 
   3  13   7       79.05       58.00     76.69 o 
   4  13   7      238.00      -59.69     94.89 o 
   5  13   7     3210.33     2981.52    377.41 o 
   6  13   7      864.14      745.22    194.54 o 
   7  13   7        8.72     -191.74    127.83 o 
   8  13   7     3089.06     2857.87    363.30 o 
   9  13   7     6344.30     6058.37    437.51 o 
  10  13   7     2464.88     2258.45    361.78 o 
  -7  14   7     2108.43     2562.38    297.30 o 
  -6  14   7      650.95      567.37    205.21 o 
  -5  14   7     2935.19     2948.74    427.17 o 
  -4  14   7       51.65     -180.88    120.59 o 
  -3  14   7      369.77      283.59    152.68 o 
  -2  14   7     6236.75     6099.78    588.54 o 
  -1  14   7      180.71      124.05    108.87 o 
   0  14   7      752.43     1019.15    246.16 o 
   1  14   7     2731.47     2985.63    404.99 o 
   2  14   7     1327.86     1807.85    317.77 o 
   3  14   7       50.33      154.97    121.77 o 
   4  14   7       99.76       63.61     90.33 o 
   5  14   7     1217.78     1312.18    275.40 o 
   6  14   7     7983.93     8105.27    645.87 o 
   7  14   7     1296.50     1302.20    259.14 o 
   8  14   7     2589.07     2140.82    328.15 o 
  -4  15   7       49.88      223.66    134.36 o 
  -3  15   7     3390.23     3401.28    462.03 o 
  -2  15   7      133.15       18.32    103.18 o 
  -1  15   7     1908.41     2015.26    350.82 o 
   0  15   7        3.31       43.52     90.98 o 
   1  15   7      378.04      296.79    156.96 o 
   2  15   7     9473.63     9895.45    767.53 o 
   3  15   7       57.18      312.98    170.61 o 
   4  15   7     1659.07     1788.34    325.91 o 
   5  15   7     4987.99     4753.52    522.51 o 
   6  15   7      197.00      346.32    172.50 o 
   7  15   7      157.41       -0.51     84.02 o 
   0  16   7     1895.84     1853.48    353.15 o 
   1  16   7     5919.21     6323.68    638.43 o 
   2  16   7       34.62       17.27     99.89 o 
   3  16   7     1853.04     1711.18    339.06 o 
   4  16   7     1089.58     1015.02    254.52 o 
  -2 -14   8       76.62      253.91    167.32 o 
  -1 -14   8        5.54     -108.17    151.77 o 
   0 -14   8      108.16     -142.92    137.06 o 
  -6 -13   8     3300.77     2925.99    478.53 o 
  -5 -13   8     2621.91     2732.74    454.24 o 
  -4 -13   8        0.19       42.71    101.59 o 
  -3 -13   8       93.08      241.08    160.81 o 
  -2 -13   8      351.01       94.30    121.48 o 
  -1 -13   8       28.67       54.64     68.59 o 
   0 -13   8     2257.68     2051.92    393.07 o 
   1 -13   8      221.30      347.88    179.93 o 
   2 -13   8     4042.15     3841.42    531.15 o 
   3 -13   8     4968.87     5233.10    617.21 o 
   4 -13   8     3352.68     3811.74    523.98 o 
   5 -13   8       35.82     -124.20    109.76 o 
   6 -13   8     1099.62      585.54    212.30 o 
   7 -13   8      365.44      393.91    186.26 o 
  -7 -12   8      722.83      174.84    140.17 o 
  -6 -12   8       12.92        0.00     93.83 o 
  -5 -12   8     2696.07     2444.78    426.57 o 
  -4 -12   8      497.92      517.57    205.09 o 
  -3 -12   8     2471.57     1985.58    374.19 o 
  -2 -12   8     3360.12     3273.93    476.57 o 
  -1 -12   8     4487.83     4332.51    539.94 o 
   0 -12   8     5283.76     5870.72    632.55 o 
   1 -12   8     1908.96     2179.77    393.60 o 
   2 -12   8     1715.51     1636.65    345.60 o 
   3 -12   8     2022.14     2723.56    436.23 o 
   4 -12   8     1057.14      794.04    224.38 o 
   5 -12   8        4.74     -114.66    107.62 o 
   6 -12   8      922.01      663.63    233.07 o 
   7 -12   8     6572.63     6452.35    653.10 o 
   8 -12   8      529.76      444.11    183.54 o 
  -8 -11   8      678.78      457.29    182.38 o 
  -7 -11   8       20.95       34.82     84.15 o 
  -6 -11   8        0.05       23.14     85.09 o 
  -5 -11   8       47.08       81.18     87.85 o 
  -4 -11   8    18340.08    20368.49   1147.33 o 
  -3 -11   8      249.43      287.36    160.14 o 
  -2 -11   8      904.29      766.12    228.68 o 
  -1 -11   8      628.49      655.20    220.95 o 
   0 -11   8     6575.50     7331.70    674.13 o 
   1 -11   8      339.36      383.64    151.03 o 
   2 -11   8      758.11      451.13    180.11 o 
   3 -11   8      596.19      626.59    206.56 o 
   4 -11   8    10046.53    10135.16    784.12 o 
   5 -11   8       38.91        2.26     67.76 o 
   6 -11   8     1453.84     1197.07    284.98 o 
   7 -11   8       19.99       93.80    110.04 o 
   8 -11   8     9386.72     8862.58    736.50 o 
   9 -11   8       11.53       -9.79     93.71 o 
  10 -11   8      545.69      771.83    218.33 o 
  -9 -10   8      103.90       63.62     80.13 o 
  -8 -10   8     1504.15     1186.30    280.98 o 
  -7 -10   8      934.66      825.83    234.53 o 
  -6 -10   8      591.22      892.14    239.65 o 
  -5 -10   8     6569.37     6929.29    650.13 o 
  -4 -10   8      188.49       41.07     79.90 o 
  -3 -10   8     5910.57     5767.17    587.76 o 
  -2 -10   8     2036.41     2159.82    355.20 o 
  -1 -10   8     2334.20     2856.41    408.35 o 
   0 -10   8     2546.63     2446.66    383.27 o 
   1 -10   8      127.61      282.30    135.55 o 
   2 -10   8      360.91      349.44    153.19 o 
   3 -10   8    10263.88    10569.57    767.45 o 
   4 -10   8      369.14      161.10    116.01 o 
   5 -10   8     4534.84     4399.07    498.13 o 
   6 -10   8     2519.54     2429.95    370.57 o 
   7 -10   8     4876.03     5138.51    538.82 o 
   8 -10   8     1188.77     1274.92    263.01 o 
   9 -10   8      797.05      727.64    211.30 o 
  10 -10   8      272.12      426.89    183.67 o 
  11 -10   8      827.68      938.13    231.02 o 
 -10  -9   8     2620.95     2515.42    281.73 o 
  -9  -9   8      922.94      881.70    172.16 o 
  -8  -9   8     1560.86     1856.14    239.67 o 
  -7  -9   8      416.99      280.05     89.83 o 
  -6  -9   8       45.88     -119.26     99.79 o 
  -5  -9   8     2618.57     2534.74    377.51 o 
  -4  -9   8     8253.78     8006.57    669.84 o 
  -3  -9   8     2113.98     2208.30    354.34 o 
  -2  -9   8     5348.74     5871.08    564.87 o 
  -1  -9   8     1699.29     1488.94    185.84 o 
   0  -9   8       97.90      192.90     79.64 o 
   1  -9   8     3148.44     3557.12    284.28 o 
   2  -9   8     6012.73     6492.30    580.13 o 
   3  -9   8     8517.48     8873.90    677.03 o 
   4  -9   8    10437.50    10317.51    545.52 o 
   5  -9   8     4868.26     4757.47    431.34 o 
   6  -9   8      538.36      684.88    114.03 o 
   7  -9   8      530.11      477.53    160.04 o 
   8  -9   8      762.21      845.76    214.99 o 
   9  -9   8      829.65     1209.05    251.66 o 
  10  -9   8     4650.10     4199.13    468.63 o 
  11  -9   8     2016.61     1722.02    297.03 o 
 -11  -8   8      749.73      498.11    203.36 o 
 -10  -8   8     1594.53     1280.45    275.67 o 
  -9  -8   8    10707.28    11332.56    566.09 o 
  -8  -8   8     3252.93     3749.77    319.54 o 
  -7  -8   8      339.99      233.56     90.62 o 
  -6  -8   8       10.78       17.62     40.42 o 
  -5  -8   8     1147.55     1148.91    254.25 o 
  -4  -8   8       61.31       83.42     48.00 o 
  -3  -8   8        5.64       -5.34     39.59 o 
  -2  -8   8     2356.91     2077.29    206.44 o 
  -1  -8   8    17352.14    16607.31    573.23 o 
   0  -8   8     4120.52     3999.40    463.66 o 
   1  -8   8     5576.84     5460.63    331.85 o 
   2  -8   8     1046.73      808.68    197.30 o 
   3  -8   8     2127.01     2157.49    321.02 o 
   4  -8   8        0.93        2.06     23.50 o 
   5  -8   8     1350.03     1434.31    152.03 o 
   6  -8   8     1415.13     1404.48    263.71 o 
   7  -8   8     3532.76     3296.53    394.97 o 
   8  -8   8     3558.57     2933.66    372.95 o 
   9  -8   8     4482.28     4844.30    478.79 o 
  10  -8   8       43.58      107.55     90.23 o 
  11  -8   8     5622.78     6127.98    418.05 o 
  12  -8   8      372.34      479.98    203.99 o 
 -12  -7   8     3355.79     2977.05    469.40 o 
 -11  -7   8      843.11      999.91    260.10 o 
 -10  -7   8     6814.70     6449.14    418.11 o 
  -9  -7   8      881.51      754.18    278.31 o 
  -8  -7   8     1735.15     1820.14    218.14 o 
  -7  -7   8      192.28       94.31     70.24 o 
  -6  -7   8      166.12      263.54     79.19 o 
  -5  -7   8     3931.44     3535.76    215.62 o 
  -4  -7   8     2778.10     2575.56    218.32 o 
  -3  -7   8        0.21        8.05     70.43 o 
  -2  -7   8    16939.38    16926.72    394.21 o 
  -1  -7   8      567.01      645.45    181.77 o 
   0  -7   8     4874.21     4549.25    449.14 o 
   1  -7   8     2799.02     2712.36    347.45 o 
   2  -7   8     2924.69     2717.83    346.41 o 
   3  -7   8      186.43      115.02     38.91 o 
   4  -7   8      300.26      290.70     66.75 o 
   5  -7   8       10.89      -30.80     33.28 o 
   6  -7   8    19174.83    19740.46    914.90 o 
   7  -7   8     1871.90     2077.14    302.31 o 
   8  -7   8     2334.10     2476.44    327.10 o 
   9  -7   8      250.86      124.09     95.06 o 
  10  -7   8     8485.01     8119.64    455.03 o 
  11  -7   8      994.97     1197.09    175.30 o 
  12  -7   8       42.48      222.05    166.31 o 
  13  -7   8      729.08      824.63    276.87 o 
 -12  -6   8     1863.37     1751.42    354.21 o 
 -11  -6   8      546.31      669.19    205.98 o 
 -10  -6   8        8.29      103.99     58.82 o 
  -9  -6   8     3331.65     3326.15    286.60 o 
  -8  -6   8     8544.73     8432.29    442.85 o 
  -7  -6   8     1573.65     1781.00    201.46 o 
  -6  -6   8    10353.00    10278.93    413.28 o 
  -5  -6   8     3586.32     3280.08    318.06 o 
  -4  -6   8     1496.43     1215.27    153.66 o 
  -3  -6   8      242.62      237.82     64.71 o 
  -2  -6   8     1126.53     1081.03    140.89 o 
  -1  -6   8    15345.97    15651.73    349.02 o 
   0  -6   8     4393.05     3755.38    273.25 o 
   1  -6   8     1066.47     1274.41    160.26 o 
   2  -6   8    21365.84    21383.07    639.33 o 
   3  -6   8      695.37      761.52     86.20 o 
   4  -6   8     1374.95     1393.32    120.68 o 
   5  -6   8     2447.51     2663.28    227.46 o 
   6  -6   8      657.89      706.38    119.19 o 
   7  -6   8     7662.60     7104.08    371.85 o 
   8  -6   8     1868.33     1778.18    186.98 o 
   9  -6   8       26.37        5.16     16.32 o 
  10  -6   8     3371.01     3516.67    287.43 o 
  11  -6   8     2647.69     2969.95    268.21 o 
  12  -6   8      262.52      286.89    152.86 o 
  13  -6   8      530.57      565.33    191.12 o 
 -13  -5   8     2465.94     2660.56    429.10 o 
 -12  -5   8       22.54      117.98    107.90 o 
 -11  -5   8      182.53      189.75    225.26 o 
 -10  -5   8     1524.79     1683.77    202.95 o 
  -9  -5   8     8035.63     8547.71    437.15 o 
  -8  -5   8     4146.90     4241.67    303.02 o 
  -7  -5   8     3355.05     3121.87    201.53 o 
  -6  -5   8     3786.59     3932.26    228.19 o 
  -5  -5   8     8997.39     8901.95    332.68 o 
  -4  -5   8       31.24       85.57     27.80 o 
  -3  -5   8     1421.71     1605.51    144.01 o 
  -2  -5   8        0.17       11.03     25.33 o 
  -1  -5   8    12019.48    12132.00    290.14 o 
   0  -5   8     5405.84     5416.62    299.66 o 
   1  -5   8       26.46       24.73     30.99 o 
   2  -5   8     3928.41     3861.13    262.12 o 
   3  -5   8    37767.78    37515.45    687.76 o 
   4  -5   8     2955.18     2869.90    169.02 o 
   5  -5   8     2229.96     2391.51    204.71 o 
   6  -5   8      651.46      552.26    137.17 o 
   7  -5   8     1966.78     2148.01    275.14 o 
   8  -5   8     4224.96     4162.95    379.75 o 
   9  -5   8       42.28       -3.35     79.19 o 
  10  -5   8     1072.48     1100.45    156.60 o 
  11  -5   8    11573.58    11999.82    501.34 o 
  12  -5   8     3189.35     2929.80    449.39 o 
  13  -5   8     2202.19     2124.89    401.29 o 
  14  -5   8     1119.29      746.69    261.26 o 
 -13  -4   8        0.17      -46.83     88.26 o 
 -12  -4   8      149.33      150.61    117.11 o 
 -11  -4   8        3.38       99.60     53.54 o 
 -10  -4   8     1331.27     1435.37    180.32 o 
  -9  -4   8     4207.45     4219.99    246.32 o 
  -8  -4   8    14209.13    14085.41    742.40 o 
  -7  -4   8    15769.61    15297.03    435.78 o 
  -6  -4   8      554.72      538.11     87.47 o 
  -5  -4   8      102.72      112.48     36.07 o 
  -4  -4   8     1222.21     1085.74     86.41 o 
  -3  -4   8      343.95      255.47     41.11 o 
  -2  -4   8     9072.64     9581.05    285.82 o 
  -1  -4   8     9649.92    10128.40    361.62 o 
   0  -4   8     1089.11     1007.37     81.02 o 
   1  -4   8    32289.22    31539.12    717.15 o 
   2  -4   8     3234.95     3147.90    320.25 o 
   3  -4   8       21.64        9.04     32.41 o 
   4  -4   8    13264.36    13575.45    431.59 o 
   5  -4   8       30.56        3.72     34.45 o 
   6  -4   8      110.08      131.28     73.14 o 
   7  -4   8       62.73       85.30     49.90 o 
   8  -4   8      240.82      225.06     76.57 o 
   9  -4   8    15617.74    15512.72    808.74 o 
  10  -4   8     7801.09     7582.31    286.87 o 
  11  -4   8        2.08      -20.67     50.30 o 
  12  -4   8      972.56     1088.74    276.25 o 
  13  -4   8     3728.60     3369.12    475.54 o 
  14  -4   8        9.67      -93.29    122.20 o 
 -13  -3   8     5320.18     5705.11    594.47 o 
 -12  -3   8      967.15     1169.04    264.77 o 
 -11  -3   8     4105.32     4014.78    304.63 o 
 -10  -3   8     8564.08     9534.27    687.23 o 
  -9  -3   8     1241.72     1499.48    180.10 o 
  -8  -3   8     2022.33     1982.51    140.32 o 
  -7  -3   8     3006.20     3135.71    195.82 o 
  -6  -3   8     5514.27     5698.69    254.37 o 
  -5  -3   8     7136.40     6968.57    268.83 o 
  -4  -3   8      916.33      927.71     78.48 o 
  -3  -3   8    20745.03    21132.81    337.25 o 
  -2  -3   8     6644.13     6837.68    244.29 o 
  -1  -3   8     4211.44     4268.55    192.73 o 
   0  -3   8      954.50     1105.18     79.21 o 
   1  -3   8     2582.77     2341.47    267.37 o 
   2  -3   8    35885.30    33870.61    625.33 o 
   3  -3   8       26.25       -5.39     23.34 o 
   4  -3   8     8718.22     8521.13    276.23 o 
   5  -3   8    22755.60    22626.52    555.02 o 
   6  -3   8     4334.88     4281.01    255.17 o 
   7  -3   8       25.29       66.79     32.24 o 
   8  -3   8     8863.71     9035.07    387.03 o 
   9  -3   8      262.80      285.54     57.37 o 
  10  -3   8     4571.51     4461.90    210.23 o 
  11  -3   8       28.89       45.97     40.30 o 
  12  -3   8     2420.57     2075.29    367.13 o 
  13  -3   8     9224.24     9197.38    761.72 o 
  14  -3   8       17.20       62.60    115.81 o 
 -13  -2   8      177.90      307.42    157.32 o 
 -12  -2   8      183.68       81.04     58.89 o 
 -11  -2   8      281.52      469.00    110.34 o 
 -10  -2   8     1551.57     1802.47    197.71 o 
  -9  -2   8       14.70       39.69     37.07 o 
  -8  -2   8        0.55      -16.82     31.56 o 
  -7  -2   8       30.32       42.62     48.15 o 
  -6  -2   8    30223.34    30575.76    487.76 o 
  -5  -2   8       44.88       50.61     32.01 o 
  -4  -2   8       59.09      118.51     31.08 o 
  -3  -2   8      402.30      374.22     47.32 o 
  -2  -2   8    43070.91    43528.51    469.83 o 
  -1  -2   8      175.73      135.35     30.03 o 
   0  -2   8      194.43      156.05     27.38 o 
   1  -2   8        2.41       20.37     21.71 o 
   2  -2   8    23746.44    22767.05    514.18 o 
   3  -2   8     1863.89     1453.49    133.70 o 
   4  -2   8     9577.20     9100.81    269.14 o 
   5  -2   8      567.61      552.20     89.80 o 
   6  -2   8    23266.31    22462.65    440.13 o 
   7  -2   8      189.34      204.34     46.58 o 
   8  -2   8      769.36      744.09     82.66 o 
   9  -2   8     1857.53     2043.59    131.27 o 
  10  -2   8      951.94      807.07    104.06 o 
  11  -2   8      669.23      678.25     99.10 o 
  12  -2   8     3300.02     3197.96    432.63 o 
  13  -2   8        1.12       85.48    107.27 o 
  14  -2   8     8603.18     9115.72    781.84 o 
  15  -2   8      512.49      385.57    202.41 o 
 -14  -1   8       82.12      196.85    109.14 o 
 -13  -1   8     6162.55     6421.08    607.50 o 
 -12  -1   8     1061.74      742.04    134.26 o 
 -11  -1   8      560.49      564.11    153.93 o 
 -10  -1   8     2433.87     2478.90    181.04 o 
  -9  -1   8      109.26      133.32     49.81 o 
  -8  -1   8     1966.10     1932.03    150.48 o 
  -7  -1   8     3737.02     4102.17    212.81 o 
  -6  -1   8      159.28      168.94     50.11 o 
  -5  -1   8    25063.37    24991.58    534.47 o 
  -4  -1   8     6597.89     6192.30    224.93 o 
  -3  -1   8     4464.77     4257.60    170.33 o 
  -2  -1   8     1499.47     1714.76    104.66 o 
  -1  -1   8     2906.68     3168.15    303.41 o 
   0  -1   8     1284.54     1191.11    120.21 o 
   1  -1   8    13126.79    12818.10    205.41 o 
   2  -1   8       82.03       31.13     20.20 o 
   3  -1   8    18324.43    18346.29    305.35 o 
   4  -1   8    13565.61    13663.89    276.81 o 
   5  -1   8    29172.59    29034.05    463.60 o 
   6  -1   8     2662.39     2426.19    136.18 o 
   7  -1   8     1446.17     1384.31    105.50 o 
   8  -1   8      615.69      498.23     64.90 o 
   9  -1   8       54.57       45.40     38.64 o 
  10  -1   8        0.52       27.35     16.80 o 
  11  -1   8     1183.45     1242.96    113.51 o 
  12  -1   8     6880.32     8032.17    668.10 o 
  13  -1   8     8756.84     9031.63    741.09 o 
  14  -1   8     2500.11     2459.62    414.24 o 
  15  -1   8     1028.84      447.67    216.19 o 
 -14   0   8     1108.54     1033.56    249.47 o 
 -13   0   8     1928.58     1337.25    277.63 o 
 -12   0   8     4758.13     4965.15    327.24 o 
 -11   0   8        4.03     -104.82     69.88 o 
 -10   0   8     4106.52     4198.81    196.20 o 
  -9   0   8     7140.70     7297.43    252.89 o 
  -8   0   8     2186.41     2112.63    226.37 o 
  -7   0   8    13843.65    14071.40    388.08 o 
  -6   0   8    10469.97    10628.79    324.60 o 
  -5   0   8    20410.67    20453.93    427.62 o 
  -4   0   8    13427.98    12986.30    320.25 o 
  -3   0   8     1521.22     1554.26    100.69 o 
  -2   0   8       72.55      100.81     26.66 o 
  -1   0   8     2583.95     2639.68    273.75 o 
   0   0   8    31433.00    30750.00    631.68 o 
   1   0   8    13097.43    12836.31    390.72 o 
   2   0   8    18583.69    19272.92    245.10 o 
   3   0   8     3793.97     3925.07    135.25 o 
   4   0   8     4216.42     4454.87    153.33 o 
   5   0   8       17.46       28.95     28.15 o 
   6   0   8     6520.98     6396.80    207.69 o 
   7   0   8    13490.88    13566.15    291.19 o 
   8   0   8     2814.44     2883.41    133.17 o 
   9   0   8     7919.46     7878.71    198.38 o 
  10   0   8     5855.45     6063.01    246.96 o 
  11   0   8     3950.92     3309.52    345.93 o 
  12   0   8      495.04      490.87    178.14 o 
  13   0   8      251.52      235.53    144.46 o 
  14   0   8     2395.27     3110.90    452.69 o 
  15   0   8     1784.48     2125.46    403.48 o 
 -14   1   8      276.93      199.57    136.15 o 
 -13   1   8        3.73       47.56     81.86 o 
 -12   1   8      316.05      314.32     96.24 o 
 -11   1   8    22208.60    23102.66    684.86 o 
 -10   1   8      556.59      572.34     90.32 o 
  -9   1   8     1442.08     1298.97    107.57 o 
  -8   1   8       15.50       30.45     36.73 o 
  -7   1   8       88.23       66.55     44.80 o 
  -6   1   8       94.47       45.96     38.06 o 
  -5   1   8     6901.23     6506.95    245.21 o 
  -4   1   8      910.78      950.88    122.74 o 
  -3   1   8    33376.63    32798.50    510.81 o 
  -2   1   8     5425.96     5098.45    331.98 o 
  -1   1   8     7203.00     7529.47    464.49 o 
   0   1   8       85.39      226.34     60.00 o 
   1   1   8    19027.59    17888.24    346.52 o 
   2   1   8     3875.64     3948.13     99.42 o 
   3   1   8      649.71      709.78     51.77 o 
   4   1   8     5512.89     5598.28    151.03 o 
   5   1   8    29696.96    29162.76    476.08 o 
   6   1   8     2518.18     2636.52    146.50 o 
   7   1   8    31016.61    29770.47    689.97 o 
   8   1   8      154.31       88.38     30.40 o 
   9   1   8     6043.47     5998.56    386.03 o 
  10   1   8        4.19      -26.82     17.88 o 
  11   1   8      223.52        1.82     66.54 o 
  12   1   8     1334.11     1128.03    262.40 o 
  13   1   8     1347.49     1271.96    275.53 o 
  14   1   8       13.76     -260.43    173.62 o 
  15   1   8     4570.45     4163.37    546.99 o 
 -14   2   8     2664.26     3342.27    454.54 o 
 -13   2   8      101.79      244.95    121.20 o 
 -12   2   8     6920.14     6952.20    587.43 o 
 -11   2   8      487.51      692.75    146.02 o 
 -10   2   8     6613.45     6086.07    379.23 o 
  -9   2   8      889.89      837.63    104.91 o 
  -8   2   8      631.43      592.65     74.31 o 
  -7   2   8     3982.66     3652.03    173.78 o 
  -6   2   8     1905.12     1888.22    141.44 o 
  -5   2   8      619.60      598.16     76.26 o 
  -4   2   8    50343.35    50336.56    805.17 o 
  -3   2   8     2400.15     2549.44    198.91 o 
  -2   2   8    17683.03    18771.09    743.81 o 
  -1   2   8      316.10      308.35    109.52 o 
   0   2   8    14223.29    14623.07    255.63 o 
   1   2   8    14890.54    15081.02    268.94 o 
   2   2   8     1074.10     1050.57     58.58 o 
   3   2   8     2379.93     2375.88    102.09 o 
   4   2   8    29629.04    29122.05    604.75 o 
   5   2   8      233.87      210.86     37.83 o 
   6   2   8     3455.02     3508.56    133.44 o 
   7   2   8     1557.29     1471.03    272.29 o 
   8   2   8    22260.84    22880.76    373.14 o 
   9   2   8     1033.97      977.40     73.66 o 
  10   2   8      962.61      852.64     46.81 o 
  11   2   8       77.25      130.97     92.98 o 
  12   2   8     4999.87     5062.73    531.33 o 
  13   2   8      783.78      610.66    203.15 o 
  14   2   8      183.27       29.26     90.32 o 
  15   2   8      132.37       49.17    104.98 o 
 -14   3   8      172.11      268.91    154.65 o 
 -13   3   8      305.72      276.22    146.05 o 
 -12   3   8       66.83       45.45    195.26 o 
 -11   3   8     5363.77     5220.86    334.94 o 
 -10   3   8     7934.89     8307.11    411.69 o 
  -9   3   8     4359.40     4038.23    229.52 o 
  -8   3   8     4337.13     4632.45    235.98 o 
  -7   3   8     3424.32     3341.76    304.89 o 
  -6   3   8     3460.55     3603.92    195.66 o 
  -5   3   8      455.96      485.58     93.99 o 
  -4   3   8     4246.93     4325.65    261.22 o 
  -3   3   8    24959.02    24588.43    650.81 o 
  -2   3   8    27230.14    26514.65    865.83 o 
  -1   3   8      852.45     1046.74    173.58 o 
   0   3   8    12570.03    12021.17    310.97 o 
   1   3   8     1170.93     1264.30     89.77 o 
   2   3   8    10574.45    11138.48    204.20 o 
   3   3   8    13039.84    13428.65    251.46 o 
   4   3   8    17513.78    18009.26    352.92 o 
   5   3   8    24515.88    25012.14    480.89 o 
   6   3   8     9061.53     9005.74    226.70 o 
   7   3   8     1684.00     1773.66     99.47 o 
   8   3   8     3520.99     3601.80    159.84 o 
   9   3   8     2306.13     2241.26    117.32 o 
  10   3   8      477.30      412.99    142.78 o 
  11   3   8     5054.94     5547.08    528.77 o 
  12   3   8     8151.10     7767.89    660.37 o 
  13   3   8     2436.97     2188.15    374.47 o 
  14   3   8     2066.16     2334.83    408.66 o 
  15   3   8      793.93      981.04    277.22 o 
 -13   4   8      439.97      558.69    194.72 o 
 -12   4   8       29.46      -49.22     60.45 o 
 -11   4   8     4047.43     3565.94    287.53 o 
 -10   4   8     1076.05     1080.60    313.78 o 
  -9   4   8     4846.67     4599.53    308.53 o 
  -8   4   8    14083.40    13790.73    625.78 o 
  -7   4   8     6618.88     6002.82    268.24 o 
  -6   4   8     3225.69     3325.02    239.66 o 
  -5   4   8      557.87      529.36     99.91 o 
  -4   4   8      250.18      224.67     98.34 o 
  -3   4   8     3652.67     3873.70    337.20 o 
  -2   4   8    26893.98    26821.82    864.98 o 
  -1   4   8       11.10       23.42     54.93 o 
   0   4   8    11818.08    11162.51    287.57 o 
   1   4   8    26031.99    25871.46    383.85 o 
   2   4   8    14901.10    15396.90    257.78 o 
   3   4   8     1457.80     1518.42     90.83 o 
   4   4   8     8793.17     9174.04    226.60 o 
   5   4   8        9.09      -17.27     19.60 o 
   6   4   8     8063.12     8331.54    207.73 o 
   7   4   8     1351.40     1310.83     90.57 o 
   8   4   8     5267.97     4973.02    179.44 o 
   9   4   8    18716.67    19672.56    450.03 o 
  10   4   8     8121.33     8576.02    633.86 o 
  11   4   8     3507.38     4086.57    464.96 o 
  12   4   8     1709.80     2187.94    364.11 o 
  13   4   8       26.84        0.60     71.74 o 
  14   4   8      847.09      875.58    256.97 o 
 -13   5   8     1969.08     1932.28    357.60 o 
 -12   5   8     1817.44     2054.23    231.02 o 
 -11   5   8     3844.65     3530.59    291.55 o 
 -10   5   8     3845.75     3817.28    295.13 o 
  -9   5   8    13517.31    13134.92    527.93 o 
  -8   5   8     2465.57     2295.48    213.22 o 
  -7   5   8     2008.11     2000.78    273.81 o 
  -6   5   8     3118.05     2663.14    220.32 o 
  -5   5   8       67.01       94.67     51.27 o 
  -4   5   8     2580.94     2498.29    205.17 o 
  -3   5   8     3346.23     3068.39    259.79 o 
  -2   5   8     4803.67     4361.57    356.27 o 
  -1   5   8    40730.69    41059.46   1068.00 o 
   0   5   8     3430.87     3226.96    166.67 o 
   1   5   8     1205.83     1230.75     89.87 o 
   2   5   8      781.27      782.53     71.70 o 
   3   5   8    11308.96    11727.54    266.22 o 
   4   5   8    10268.24    10542.17    255.66 o 
   5   5   8     1764.64     1679.39     95.42 o 
   6   5   8       14.90       11.70     19.80 o 
   7   5   8    28140.37    27773.36    395.80 o 
   8   5   8      853.47      813.41     80.88 o 
   9   5   8     2932.87     2793.69    134.57 o 
  10   5   8      937.80      934.52     62.85 o 
  11   5   8     9155.38     8813.64    693.89 o 
  12   5   8      120.38       25.33     94.69 o 
  13   5   8       17.10      -52.91     90.24 o 
  14   5   8       21.07      239.67    131.06 o 
 -13   6   8     1424.72     1260.32    304.35 o 
 -12   6   8     3145.81     2613.76    267.62 o 
 -11   6   8      611.44      502.57    126.13 o 
 -10   6   8      163.25      106.60     90.25 o 
  -9   6   8     3865.46     3898.27    296.28 o 
  -8   6   8     7397.99     7084.63    526.79 o 
  -7   6   8     5832.83     5517.22    456.06 o 
  -6   6   8      143.85       99.20     77.76 o 
  -5   6   8    15544.88    14911.26   1150.26 o 
  -4   6   8     7003.11     6980.85    353.20 o 
  -3   6   8     6186.77     5928.19    541.76 o 
  -2   6   8     5695.82     5644.09    418.36 o 
  -1   6   8      997.20      812.72    158.91 o 
   0   6   8    11244.88    11633.81    292.88 o 
   1   6   8      453.73      500.45     61.01 o 
   2   6   8      472.84      528.25     62.67 o 
   3   6   8    15734.74    15843.81    328.58 o 
   4   6   8       28.40       59.81     25.87 o 
   5   6   8      482.63      486.87     54.46 o 
   6   6   8     2150.45     2065.99    112.63 o 
   7   6   8     1526.40     1600.10    109.86 o 
   8   6   8    13745.33    13848.69    379.40 o 
   9   6   8       39.38       10.94     16.38 o 
  10   6   8     6979.71     7609.13    296.12 o 
  11   6   8     6818.00     6613.94    617.52 o 
  12   6   8      243.10      206.93    141.90 o 
  13   6   8      248.33      121.92    126.10 o 
  14   6   8     2575.58     2791.45    465.59 o 
 -12   7   8      945.37      964.08    168.43 o 
 -11   7   8      619.47      628.47    132.89 o 
 -10   7   8      176.64      102.10     83.91 o 
  -9   7   8      192.19      123.67    102.50 o 
  -8   7   8    19954.39    19752.21    902.59 o 
  -7   7   8     2417.95     2222.38    301.95 o 
  -6   7   8      142.21      135.77     75.50 o 
  -5   7   8     4280.98     4338.17    402.48 o 
  -4   7   8    14275.20    15160.26    732.35 o 
  -3   7   8      834.28      776.18    127.01 o 
  -2   7   8      309.58      264.50     77.74 o 
  -1   7   8      842.22      773.83    118.83 o 
   0   7   8    16758.49    16258.93    366.78 o 
   1   7   8     8598.27     8642.36    263.23 o 
   2   7   8      106.43       82.90     45.42 o 
   3   7   8     1163.34     1111.13    107.92 o 
   4   7   8    20649.79    19767.67    400.25 o 
   5   7   8      633.94      632.45     65.20 o 
   6   7   8     1932.13     1876.44    111.27 o 
   7   7   8     4759.64     4459.29    189.88 o 
   8   7   8     1952.82     1890.68    123.69 o 
   9   7   8     2641.02     2562.04    141.93 o 
  10   7   8     3650.27     3851.31    284.25 o 
  11   7   8      101.61       20.25     92.75 o 
  12   7   8     6399.83     6915.94    680.49 o 
  13   7   8     1211.82     1427.56    326.06 o 
 -12   8   8      207.06      196.24     97.44 o 
 -11   8   8      352.48      312.04    174.58 o 
 -10   8   8     1451.89     1314.83    256.53 o 
  -9   8   8     6142.40     6788.96    559.20 o 
  -8   8   8      895.60     1001.07    221.00 o 
  -7   8   8     7832.44     7873.32    580.49 o 
  -6   8   8    19580.97    19279.36    891.36 o 
  -5   8   8     1607.89     1955.15    284.19 o 
  -4   8   8      219.79      308.03    130.44 o 
  -3   8   8     5012.05     5382.67    318.46 o 
  -2   8   8     1969.54     2278.82    327.83 o 
  -1   8   8    10737.42    11254.84    368.32 o 
   0   8   8      266.31      177.18     39.31 o 
   1   8   8     9273.25     9320.86    255.52 o 
   2   8   8    21026.31    21076.90    404.97 o 
   3   8   8    15557.70    15636.06    406.15 o 
   4   8   8     4307.45     4389.06    173.22 o 
   5   8   8     3904.53     3941.92    187.13 o 
   6   8   8      492.73      513.70     69.96 o 
   7   8   8     2177.90     2007.16    134.17 o 
   8   8   8      206.55       12.47     34.40 o 
   9   8   8      523.13      637.21     97.16 o 
  10   8   8     7134.94     7191.66    309.55 o 
  11   8   8     5515.02     5813.62    431.33 o 
  12   8   8     1119.14     1176.33    299.79 o 
  13   8   8      706.82      695.03    253.74 o 
 -11   9   8      193.65      211.73    119.06 o 
 -10   9   8      939.79      695.24    211.52 o 
  -9   9   8     4974.40     4781.39    491.39 o 
  -8   9   8     2222.22     2206.64    334.64 o 
  -7   9   8     1463.91     1879.08    302.41 o 
  -6   9   8     8936.34     9556.09    661.02 o 
  -5   9   8     3943.40     4074.55    425.17 o 
  -4   9   8        6.48      -86.99     60.86 o 
  -3   9   8     4192.57     4758.16    310.94 o 
  -2   9   8     7157.53     7292.35    379.49 o 
  -1   9   8    14590.33    13859.19    371.06 o 
   0   9   8     2341.31     2352.94    174.97 o 
   1   9   8    10060.23     9531.17    461.16 o 
   2   9   8      778.43      664.49     93.50 o 
   3   9   8      363.07      315.69     80.04 o 
   4   9   8      268.94      142.16     59.61 o 
   5   9   8     1936.51     1867.24    134.31 o 
   6   9   8    14761.89    15151.07    536.55 o 
   7   9   8     4321.43     4284.48    252.75 o 
   8   9   8      184.37      186.41     43.96 o 
   9   9   8     6106.59     6352.20    308.70 o 
  10   9   8       14.77      -21.44     67.48 o 
  11   9   8     2020.46     2086.71    264.30 o 
  12   9   8     2107.44     1941.62    271.82 o 
  13   9   8     1762.36     1387.73    331.63 o 
 -11  10   8       18.27     -214.11    142.74 o 
 -10  10   8      686.53      492.49    181.44 o 
  -9  10   8      731.84      691.58    202.99 o 
  -8  10   8       49.31       65.57     79.02 o 
  -7  10   8      253.44      414.46    166.71 o 
  -6  10   8     1906.04     2110.44    330.61 o 
  -5  10   8    25158.23    27184.06    847.64 o 
  -4  10   8      178.09       69.89     63.20 o 
  -3  10   8     4207.28     4408.00    310.93 o 
  -2  10   8     1399.71     1946.28    286.40 o 
  -1  10   8     6689.08     6405.46    684.37 o 
   0  10   8      370.77      341.71     95.50 o 
   1  10   8     1529.94     1278.01    158.67 o 
   2  10   8     3211.61     2990.72    338.61 o 
   3  10   8     7330.85     7579.37    532.31 o 
   4  10   8      149.40      116.85     82.10 o 
   5  10   8     7650.63     8572.43    557.89 o 
   6  10   8      113.32      106.86     47.53 o 
   7  10   8    12413.21    11862.03    432.03 o 
   8  10   8       24.55       32.23     69.55 o 
   9  10   8      483.13      586.95    100.82 o 
  10  10   8     3579.49     3465.59    329.73 o 
  11  10   8     2177.59     2115.09    270.36 o 
  12  10   8      371.66      256.84    114.39 o 
 -10  11   8      108.71      -31.71     95.80 o 
  -9  11   8      962.18      697.75    216.78 o 
  -8  11   8      643.79      702.79    215.64 o 
  -7  11   8      599.95      602.18    195.27 o 
  -6  11   8     8703.44     9247.30    492.46 o 
  -5  11   8      125.16      129.67     84.32 o 
  -4  11   8     7197.44     7799.97    438.70 o 
  -3  11   8     1333.52     1660.26    277.26 o 
  -2  11   8     5997.96     6382.73    531.94 o 
  -1  11   8     1221.87      913.87    209.23 o 
   0  11   8       67.52        8.73     58.04 o 
   1  11   8       71.11      -13.49     36.93 o 
   2  11   8     8351.16     7961.67    575.91 o 
   3  11   8      226.40       55.44     60.16 o 
   4  11   8     3635.74     3474.42    380.03 o 
   5  11   8     2374.99     2722.83    334.01 o 
   6  11   8    11409.50    12058.79    685.61 o 
   7  11   8     2434.56     2460.96    198.03 o 
   8  11   8       43.28      -12.96    109.09 o 
   9  11   8      433.02      460.56     96.43 o 
  10  11   8     3070.67     2915.40    457.91 o 
  11  11   8       70.83      -94.63     75.92 o 
  12  11   8       37.60       31.65     84.82 o 
  -9  12   8      937.41      867.42    254.24 o 
  -8  12   8       81.91      193.97    162.10 o 
  -7  12   8      119.13       61.26     64.95 o 
  -6  12   8     2126.57     2174.73    466.35 o 
  -5  12   8     5190.38     5270.31    384.02 o 
  -4  12   8     2319.19     2607.46    268.38 o 
  -3  12   8     3176.20     3692.34    430.61 o 
  -2  12   8      569.16      642.05    181.14 o 
  -1  12   8       10.71        0.00     66.60 o 
   0  12   8     2190.59     2424.44    343.36 o 
   1  12   8     4331.17     4307.92    448.67 o 
   2  12   8     3483.36     3628.31    409.93 o 
   3  12   8     9614.38    10202.65    678.42 o 
   4  12   8     4272.55     3811.93    413.01 o 
   5  12   8       36.43      -57.99     66.09 o 
   6  12   8      544.57      436.85    151.60 o 
   7  12   8     2791.68     3292.88    375.41 o 
   8  12   8      164.51       81.45     90.72 o 
   9  12   8     3397.34     3475.15    333.22 o 
  10  12   8     2165.18     1534.84    232.01 o 
  11  12   8     1389.40     1100.22    271.71 o 
  -8  13   8        2.48      183.00    153.11 o 
  -7  13   8      402.48      323.13    121.32 o 
  -6  13   8       64.18       48.37    100.37 o 
  -5  13   8        8.38      127.54     78.67 o 
  -4  13   8     3316.64     3381.10    438.60 o 
  -3  13   8      946.41     1144.00    259.42 o 
  -2  13   8    13456.98    14870.21    885.81 o 
  -1  13   8     5648.61     5892.88    554.24 o 
   0  13   8     4977.59     5453.54    530.00 o 
   1  13   8      810.20      978.64    224.90 o 
   2  13   8      972.60      874.00    217.92 o 
   3  13   8      116.89       69.60     96.88 o 
   4  13   8     2246.14     1690.18    293.52 o 
   5  13   8      616.69      589.86    178.82 o 
   6  13   8     1914.47     1798.04    289.46 o 
   7  13   8     2924.20     3135.83    388.15 o 
   8  13   8     5611.74     5444.23    497.14 o 
   9  13   8      462.72      400.28    168.93 o 
  10  13   8     1680.28     1511.82    316.63 o 
  -6  14   8     2228.34     2499.10    473.53 o 
  -5  14   8      913.07      819.66    227.89 o 
  -4  14   8       85.72      -25.00     74.83 o 
  -3  14   8    12234.88    13274.30    880.86 o 
  -2  14   8       63.52       18.71     77.62 o 
  -1  14   8      438.52      480.84    182.83 o 
   0  14   8      472.59      557.48    182.66 o 
   1  14   8     2073.89     1817.72    323.50 o 
   2  14   8       28.26       -3.54     47.64 o 
   3  14   8      118.49       79.05    107.59 o 
   4  14   8       10.83       32.60     75.83 o 
   5  14   8     9117.77     8903.80    685.07 o 
   6  14   8     1025.47      832.25    220.78 o 
   7  14   8       84.12       63.75     77.72 o 
   8  14   8       10.29      -38.87     83.66 o 
  -3  15   8      285.62      192.97    142.80 o 
  -2  15   8     9248.11     9441.71    769.66 o 
  -1  15   8      901.79      746.78    230.45 o 
   0  15   8       28.70      122.96     99.00 o 
   1  15   8     3113.66     3755.62    479.98 o 
   2  15   8      282.84      175.21    139.05 o 
   3  15   8       71.82       64.42    123.51 o 
   4  15   8     3922.28     4411.49    511.21 o 
   5  15   8     2201.91     1891.54    337.97 o 
   6  15   8     3779.86     3913.44    475.52 o 
   7  15   8      360.11      402.64    175.10 o 
   1  16   8     2586.56     2547.53    413.64 o 
   2  16   8     4039.50     4575.86    541.41 o 
   3  16   8     1659.03     1578.15    332.89 o 
   4  16   8     1163.96     1133.68    288.57 o 
  -4 -13   9     1095.05     1332.69    335.48 o 
  -3 -13   9      309.25      837.56    263.31 o 
  -2 -13   9       97.74      119.63    111.62 o 
  -1 -13   9       13.36     -219.49    146.33 o 
   0 -13   9      695.08      825.26    255.16 o 
   1 -13   9     4297.03     4232.75    571.12 o 
   2 -13   9     2433.65     2591.58    441.80 o 
   3 -13   9      484.30      681.48    240.10 o 
   4 -13   9     2325.11     2768.14    457.14 o 
   5 -13   9     2289.62     2500.46    425.90 o 
  -6 -12   9     1139.99      783.80    254.58 o 
  -5 -12   9     1997.09     2025.71    392.89 o 
  -4 -12   9     2092.23     2557.27    437.94 o 
  -3 -12   9     1176.78     1800.28    373.65 o 
  -2 -12   9       25.57     -176.62    132.48 o 
  -1 -12   9     2691.58     3043.50    465.59 o 
   0 -12   9     2425.98     2721.41    444.72 o 
   1 -12   9        9.10       86.04     96.34 o 
   2 -12   9      361.71      525.18    217.04 o 
   3 -12   9     3394.04     3910.56    521.36 o 
   4 -12   9      411.65      217.05    139.60 o 
   5 -12   9      500.27      393.53    170.57 o 
   6 -12   9     3651.15     3647.08    501.76 o 
   7 -12   9      531.43      330.37    164.53 o 
   8 -12   9     1216.56      769.33    235.41 o 
  -8 -11   9     1201.31     1007.23    271.66 o 
  -7 -11   9      864.38      643.78    235.79 o 
  -6 -11   9        3.36       -5.81     84.36 o 
  -5 -11   9     7420.05     8699.71    774.60 o 
  -4 -11   9        0.00      -64.31     94.63 o 
  -3 -11   9     4054.84     3920.92    518.89 o 
  -2 -11   9      807.73      719.42    218.32 o 
  -1 -11   9     5921.09     6085.67    638.44 o 
   0 -11   9     1871.12     2165.09    381.10 o 
   1 -11   9       39.13       18.02     96.28 o 
   2 -11   9      180.73       70.46     85.33 o 
   3 -11   9     6727.40     8143.75    719.31 o 
   4 -11   9      992.63     1116.86    276.33 o 
   5 -11   9      453.40      525.45    189.44 o 
   6 -11   9       72.13      120.18    118.30 o 
   7 -11   9    11060.41    10554.64    815.93 o 
   8 -11   9     1059.60     1040.43    274.97 o 
   9 -11   9        9.12       52.05     89.52 o 
  -9 -10   9        8.89      -12.58     88.08 o 
  -8 -10   9      587.17      290.08    170.73 o 
  -7 -10   9       25.48     -102.98    127.66 o 
  -6 -10   9      950.09     1216.15    281.96 o 
  -5 -10   9     1675.26     1973.44    362.91 o 
  -4 -10   9    14149.13    13927.00    940.23 o 
  -3 -10   9     4223.80     4662.81    544.10 o 
  -2 -10   9      361.38      162.94    112.00 o 
  -1 -10   9       65.94      204.89    131.58 o 
   0 -10   9      167.57      115.05    104.06 o 
   1 -10   9       12.52      124.11    108.10 o 
   2 -10   9     2037.41     1369.02    292.86 o 
   3 -10   9      222.21      199.80    121.27 o 
   4 -10   9    12444.56    13415.80    884.83 o 
   5 -10   9     1288.94     1198.50    268.59 o 
   6 -10   9     1920.70     1616.49    313.57 o 
   7 -10   9       88.32      237.99    133.00 o 
   8 -10   9     3323.57     2746.32    405.68 o 
   9 -10   9        7.67      -28.03     85.18 o 
  10 -10   9      293.46      290.71    145.39 o 
 -10  -9   9      174.36       56.95     90.64 o 
  -9  -9   9      905.81     1112.84    191.57 o 
  -8  -9   9     2378.89     2282.40    266.78 o 
  -7  -9   9      200.78      248.18    128.26 o 
  -6  -9   9     3614.81     3430.64    460.93 o 
  -5  -9   9     2279.37     2238.34    370.02 o 
  -4  -9   9        3.33     -148.82    120.12 o 
  -3  -9   9     9900.78    10434.30    783.41 o 
  -2  -9   9     1956.80     2287.19    365.06 o 
  -1  -9   9      643.43      692.71    129.48 o 
   0  -9   9     6926.03     7110.47    727.61 o 
   1  -9   9       21.82       16.53     42.65 o 
   2  -9   9     8166.95     8898.69    701.66 o 
   3  -9   9    13507.80    13930.99    875.19 o 
   4  -9   9      210.69       61.86     89.67 o 
   5  -9   9     1637.45     1514.04    154.91 o 
   6  -9   9     3425.98     4027.05    273.43 o 
   7  -9   9       32.72       87.06    136.88 o 
   8  -9   9     2315.62     2236.15    350.68 o 
   9  -9   9     3303.35     3044.66    408.08 o 
  10  -9   9     1771.49     1619.87    301.92 o 
  11  -9   9     2644.53     2478.86    284.64 o 
 -11  -8   9     1315.18     1132.60    277.16 o 
 -10  -8   9     5895.15     5526.55    511.36 o 
  -9  -8   9     1564.86     1626.43    223.79 o 
  -8  -8   9     2887.18     2674.31    275.80 o 
  -7  -8   9      644.44      335.05    183.77 o 
  -6  -8   9        3.32       69.18     62.33 o 
  -5  -8   9     1984.69     1750.85    316.99 o 
  -4  -8   9       13.02      -70.06     69.95 o 
  -3  -8   9     6875.43     6296.14    223.66 o 
  -2  -8   9    20941.91    21301.32    772.27 o 
  -1  -8   9      812.31      798.21    134.52 o 
   0  -8   9       21.86       22.32     51.55 o 
   1  -8   9      735.80      695.80    119.55 o 
   2  -8   9     2792.14     2740.71    242.98 o 
   3  -8   9      655.55      716.65    193.54 o 
   4  -8   9     2858.07     2780.82    197.19 o 
   5  -8   9     5801.49     5841.30    344.49 o 
   6  -8   9     7373.74     7936.67    912.51 o 
   7  -8   9      701.64      676.60    195.34 o 
   8  -8   9     1886.05     2096.45    323.45 o 
   9  -8   9      390.76      581.60    180.79 o 
  10  -8   9     7816.89     7849.63    620.51 o 
  11  -8   9     3392.40     3182.52    307.44 o 
  12  -8   9      116.42      355.19    195.56 o 
 -11  -7   9      195.61      211.90    130.75 o 
 -10  -7   9        9.81      -45.01     57.08 o 
  -9  -7   9    10159.64     9856.66    518.52 o 
  -8  -7   9      241.17      183.20     86.46 o 
  -7  -7   9      115.61      133.94     73.19 o 
  -6  -7   9      533.99      372.78    100.30 o 
  -5  -7   9     2396.29     2380.80    218.02 o 
  -4  -7   9       20.25       -2.32     37.46 o 
  -3  -7   9     2642.83     2355.44    273.61 o 
  -2  -7   9      221.47      193.75     52.65 o 
  -1  -7   9    27050.57    26953.87   1139.30 o 
   0  -7   9       61.79       71.49     86.88 o 
   1  -7   9      951.02      887.15    213.35 o 
   2  -7   9      530.58      512.75    158.73 o 
   3  -7   9      477.77      409.78    147.15 o 
   4  -7   9       22.10      -30.96     33.49 o 
   5  -7   9     6129.85     6393.98    327.78 o 
   6  -7   9      185.16      127.70     63.89 o 
   7  -7   9    18003.40    18502.54    914.12 o 
   8  -7   9        1.32     -138.74     95.78 o 
   9  -7   9     6917.90     6768.44    551.73 o 
  10  -7   9      185.15      340.10    101.13 o 
  11  -7   9       10.13       12.18    126.11 o 
  12  -7   9       22.55     -157.35    142.16 o 
 -12  -6   9     4676.37     4193.18    536.81 o 
 -11  -6   9      387.25      522.63    185.62 o 
 -10  -6   9     2290.19     1804.51    221.90 o 
  -9  -6   9     4485.98     4483.05    529.16 o 
  -8  -6   9      647.86      661.56    133.16 o 
  -7  -6   9       63.28       55.72     97.27 o 
  -6  -6   9     6924.48     6890.54    526.07 o 
  -5  -6   9     7007.67     6783.60    373.68 o 
  -4  -6   9     1808.85     1694.89    286.30 o 
  -3  -6   9     2689.88     2597.59    203.66 o 
  -2  -6   9    12349.70    12563.54    397.71 o 
  -1  -6   9     3705.52     3630.67    372.14 o 
   0  -6   9     8338.98     1672.06   4049.93 o 
   1  -6   9      608.99      142.63    259.12 o 
   2  -6   9       15.33        8.55     52.43 o 
   3  -6   9     5652.89     5585.86    484.55 o 
   4  -6   9      267.44      237.78     61.00 o 
   5  -6   9      470.32      481.60     91.80 o 
   6  -6   9    19916.02    21188.37    931.14 o 
   7  -6   9     4476.11     4354.99    426.16 o 
   8  -6   9     1963.66     2036.72    206.29 o 
   9  -6   9       24.17       23.25     52.06 o 
  10  -6   9     2742.71     2774.34    260.30 o 
  11  -6   9     3006.69     2709.30    261.17 o 
  12  -6   9      275.81      490.51    188.76 o 
  13  -6   9     1674.69     1733.19    365.46 o 
 -12  -5   9      356.63      706.86    213.41 o 
 -11  -5   9     2435.41     2480.07    257.01 o 
 -10  -5   9      620.14      549.91    122.96 o 
  -9  -5   9      412.67      310.38     96.74 o 
  -8  -5   9     4394.69     4732.71    326.40 o 
  -7  -5   9    10357.15    10117.86    325.42 o 
  -6  -5   9     2538.34     2434.09    186.66 o 
  -5  -5   9     3666.66     3933.90    453.45 o 
  -4  -5   9       21.76       28.66     26.30 o 
  -3  -5   9       23.66       -4.79     33.43 o 
  -2  -5   9      717.38      733.81    104.69 o 
  -1  -5   9     4614.70     4519.60    157.94 o 
   0  -5   9    12060.43    12553.62    348.26 o 
   1  -5   9    19851.30    19979.35    518.26 o 
   2  -5   9    22191.46    21590.99    639.22 o 
   3  -5   9      341.59      370.06     64.40 o 
   4  -5   9        7.46       22.80     29.58 o 
   5  -5   9     3020.11     2908.25    244.93 o 
   6  -5   9      188.39      219.33     70.15 o 
   7  -5   9     5833.63     5704.84    511.32 o 
   8  -5   9     3155.28     2934.12    199.43 o 
   9  -5   9     5001.35     4961.07    465.54 o 
  10  -5   9     4980.24     5281.61    346.26 o 
  11  -5   9     1427.26     1750.60    200.95 o 
  12  -5   9       36.62       14.80     82.20 o 
  13  -5   9     2154.91     2245.33    403.09 o 
 -13  -4   9       56.92       33.53     76.72 o 
 -12  -4   9       51.22      162.84    122.12 o 
 -11  -4   9       43.88      119.73     78.18 o 
 -10  -4   9     7313.64     7501.55    343.48 o 
  -9  -4   9     9934.64    10193.28    484.49 o 
  -8  -4   9     5543.18     5615.60    347.67 o 
  -7  -4   9      214.05      287.79     67.35 o 
  -6  -4   9     8547.49     8637.14    401.16 o 
  -5  -4   9       46.14        5.53     43.73 o 
  -4  -4   9      203.57      181.35     39.14 o 
  -3  -4   9      354.43      352.98     58.38 o 
  -2  -4   9    17228.13    18309.30    389.96 o 
  -1  -4   9     4039.18     4207.80    269.23 o 
   0  -4   9    30418.20    31110.32    481.19 o 
   1  -4   9      900.65      867.19     89.12 o 
   2  -4   9     7804.21     8475.85    313.46 o 
   3  -4   9     5210.39     5118.05    225.04 o 
   4  -4   9      550.04      621.45     99.24 o 
   5  -4   9       15.29      -55.26     36.84 o 
   6  -4   9      184.57      249.46    103.51 o 
   7  -4   9     3496.00     3466.62    340.66 o 
   8  -4   9    10201.49    11022.11    460.25 o 
   9  -4   9       17.02       45.42     78.57 o 
  10  -4   9     7926.37     8758.40    418.72 o 
  11  -4   9     5037.38     5249.91    322.05 o 
  12  -4   9     7373.14     7957.44    708.41 o 
  13  -4   9       67.90       95.76    126.39 o 
  14  -4   9      110.51     -176.64    149.57 o 
 -13  -3   9      723.73      737.68    225.61 o 
 -12  -3   9       17.37       -4.61     50.79 o 
 -11  -3   9     5510.72     6016.14    383.96 o 
 -10  -3   9     1863.53     1953.25    213.71 o 
  -9  -3   9     3072.14     3178.13    264.31 o 
  -8  -3   9      153.92      122.90     80.63 o 
  -7  -3   9    10007.89    10071.55    449.23 o 
  -6  -3   9     5358.55     5376.63    241.92 o 
  -5  -3   9       20.31       18.38     21.62 o 
  -4  -3   9      150.56      133.93     32.22 o 
  -3  -3   9    10390.83    10778.15    270.89 o 
  -2  -3   9     4011.30     4012.82    167.64 o 
  -1  -3   9     1831.66     1678.42    138.96 o 
   0  -3   9      114.72       73.90     25.14 o 
   1  -3   9    49780.73    50886.08    664.57 o 
   2  -3   9     3013.55     3031.38    315.73 o 
   3  -3   9     1109.84     1155.62    128.42 o 
   4  -3   9     3189.58     3191.32    177.85 o 
   5  -3   9     5979.30     6194.04    249.65 o 
   6  -3   9    10457.52    10268.29    402.17 o 
   7  -3   9     1474.76     1429.87    126.24 o 
   8  -3   9     1156.88     1072.43    111.30 o 
   9  -3   9    22242.59    22589.64    884.84 o 
  10  -3   9      240.18       58.04     59.33 o 
  11  -3   9      220.39      207.15     70.72 o 
  12  -3   9     3762.00     3547.25    456.41 o 
  13  -3   9       55.09      191.80    140.65 o 
  14  -3   9      116.05      -11.60     70.46 o 
 -13  -2   9     2833.74     2465.80    392.55 o 
 -12  -2   9      645.10      496.20    123.51 o 
 -11  -2   9     1459.28     1135.85    206.83 o 
 -10  -2   9     5164.56     5057.94    333.08 o 
  -9  -2   9     2050.02     2109.40    209.62 o 
  -8  -2   9       34.28       -7.58     69.73 o 
  -7  -2   9    13642.57    14143.89    509.75 o 
  -6  -2   9     2432.99     1938.95    149.11 o 
  -5  -2   9    10793.87    10980.14    281.77 o 
  -4  -2   9     1099.96     1153.45     86.15 o 
  -3  -2   9    12058.13    11558.49    242.11 o 
  -2  -2   9     4297.01     4346.24    272.24 o 
  -1  -2   9      615.93      635.46     57.93 o 
   0  -2   9     1529.93     1423.85     72.49 o 
   1  -2   9     3437.71     3453.62    128.88 o 
   2  -2   9    14104.48    14210.46    650.57 o 
   3  -2   9     8064.17     8380.44    250.80 o 
   4  -2   9      705.15      826.71     75.96 o 
   5  -2   9    24820.80    24919.06    414.27 o 
   6  -2   9     1407.51     1314.25    139.83 o 
   7  -2   9       76.01       52.18     26.74 o 
   8  -2   9     3757.11     3704.50    244.87 o 
   9  -2   9     1469.40     1522.02    121.64 o 
  10  -2   9     4384.59     4133.34    272.17 o 
  11  -2   9      534.21      490.60     91.18 o 
  12  -2   9       65.46      -45.53    109.91 o 
  13  -2   9    11778.32    12486.88    882.90 o 
  14  -2   9       67.40      -75.45    118.77 o 
 -13  -1   9     1436.09     1253.97    282.29 o 
 -12  -1   9      324.05      270.46     87.23 o 
 -11  -1   9      613.55      688.99    127.47 o 
 -10  -1   9      728.74      651.16    125.10 o 
  -9  -1   9      870.04     1157.01    156.44 o 
  -8  -1   9       11.06      -25.49     46.80 o 
  -7  -1   9     4235.59     4354.55    226.85 o 
  -6  -1   9    24573.15    25095.74    516.23 o 
  -5  -1   9     4797.83     4750.80    214.86 o 
  -4  -1   9      104.98      135.66     39.79 o 
  -3  -1   9     4150.76     4122.07    221.38 o 
  -2  -1   9       50.19       78.75     66.85 o 
  -1  -1   9        0.60       30.17     51.27 o 
   0  -1   9        1.70        2.33     34.32 o 
   1  -1   9    13226.65    12829.89    414.41 o 
   2  -1   9    36163.05    35958.85    426.34 o 
   3  -1   9    12233.35    11876.51    308.80 o 
   4  -1   9     3784.35     3456.54    163.67 o 
   5  -1   9     3299.38     3586.11    175.09 o 
   6  -1   9     4558.40     4362.21    231.89 o 
   7  -1   9      139.24      176.40     44.84 o 
   8  -1   9       28.17      -20.87     57.19 o 
   9  -1   9      257.56      152.18     41.49 o 
  10  -1   9     6312.96     6215.35    466.32 o 
  11  -1   9     9695.65     9583.79    348.90 o 
  12  -1   9     4694.43     5035.63    535.25 o 
  13  -1   9      227.04      320.14    169.41 o 
  14  -1   9     3154.81     3155.14    465.55 o 
  15  -1   9     1873.35     1639.82    353.69 o 
 -13   0   9     3114.33     2862.23    406.43 o 
 -12   0   9      198.20      175.17     79.66 o 
 -11   0   9     3851.92     3954.13    293.12 o 
 -10   0   9     5756.94     5783.25    343.33 o 
  -9   0   9      724.37      926.85    139.83 o 
  -8   0   9    13469.24    14318.83    501.95 o 
  -7   0   9     3418.70     3619.38    203.08 o 
  -6   0   9     1105.29     1020.83    105.55 o 
  -5   0   9    12248.98    12367.59    340.00 o 
  -4   0   9    11391.83    12186.33    556.87 o 
  -3   0   9    12642.56    12890.13    396.05 o 
  -2   0   9     1938.08     1923.73     98.93 o 
  -1   0   9     5696.12     5470.50    419.46 o 
   0   0   9    24402.22    24904.86    587.17 o 
   1   0   9     3097.29     3056.15    240.29 o 
   2   0   9        1.03       -6.05     15.65 o 
   3   0   9    12184.97    12283.00    268.62 o 
   4   0   9    31345.49    31869.41    583.35 o 
   5   0   9      656.43      610.88     62.39 o 
   6   0   9     6526.44     6351.86    219.95 o 
   7   0   9      468.21      362.60     53.58 o 
   8   0   9     1553.99     1538.80    108.00 o 
   9   0   9     7147.95     7140.34    250.62 o 
  10   0   9     1463.42     1261.85    128.15 o 
  11   0   9        3.23      -22.89     83.61 o 
  12   0   9    11777.36    12882.57    833.85 o 
  13   0   9      524.44      530.17    194.48 o 
  14   0   9     3367.45     3200.34    469.21 o 
  15   0   9     2695.68     2651.48    442.71 o 
 -13   1   9      700.73      667.34    211.36 o 
 -12   1   9     8575.03     8329.06    431.60 o 
 -11   1   9     1461.21     1539.47    185.15 o 
 -10   1   9     1307.86     1453.19    239.61 o 
  -9   1   9       35.12       86.06     41.18 o 
  -8   1   9     1135.76     1024.16    112.71 o 
  -7   1   9     2781.16     2449.82    169.42 o 
  -6   1   9       29.21       19.95     33.80 o 
  -5   1   9     1881.75     1891.73    162.00 o 
  -4   1   9    28066.17    29112.16    709.96 o 
  -3   1   9       71.67       12.84     38.34 o 
  -2   1   9     1778.92     1866.33    105.57 o 
  -1   1   9      165.34      294.23    109.30 o 
   0   1   9     6302.10     5820.56    288.93 o 
   1   1   9    18631.34    18909.44    420.65 o 
   2   1   9      211.62       91.02     36.03 o 
   3   1   9     9864.15     9675.28    243.13 o 
   4   1   9    36824.18    36918.21    487.97 o 
   5   1   9     2187.20     2323.88    116.82 o 
   6   1   9      159.33      184.06     37.11 o 
   7   1   9        9.23       25.87     21.31 o 
   8   1   9    13981.29    14175.98    290.83 o 
   9   1   9     4087.75     4159.46    223.18 o 
  10   1   9      453.97      437.72     51.97 o 
  11   1   9     3008.32     2640.22    188.01 o 
  12   1   9     2542.45     2644.74    386.74 o 
  13   1   9     1450.31     1040.78    250.68 o 
  14   1   9     1475.31     1231.21    302.06 o 
  15   1   9      613.48      666.22    244.34 o 
 -13   2   9      182.94       59.93    101.99 o 
 -12   2   9      714.47      699.96    347.80 o 
 -11   2   9    10279.26    10284.78    469.99 o 
 -10   2   9       62.76       68.28     67.20 o 
  -9   2   9        0.05        5.51     70.53 o 
  -8   2   9      158.02       90.74     45.65 o 
  -7   2   9     4852.33     4816.20    205.82 o 
  -6   2   9     1621.75     1429.32    129.99 o 
  -5   2   9     7257.24     7363.37    272.23 o 
  -4   2   9     3078.32     3219.77    172.35 o 
  -3   2   9    58649.89    60278.77   1004.61 o 
  -2   2   9     1038.69      818.12    173.82 o 
  -1   2   9     1466.72     1398.79     94.43 o 
   0   2   9      136.14      176.47     40.14 o 
   1   2   9       61.28       39.97     22.31 o 
   2   2   9     1335.53     1385.81     79.85 o 
   3   2   9     8141.79     7337.65    203.45 o 
   4   2   9      708.99      696.99     61.82 o 
   5   2   9    30200.95    29656.41    408.68 o 
   6   2   9     5568.93     5575.31    166.86 o 
   7   2   9    12803.07    12153.68    259.24 o 
   8   2   9      175.71      190.92     47.09 o 
   9   2   9     2557.82     2559.50    118.64 o 
  10   2   9      400.70      348.08     42.07 o 
  11   2   9      376.87      431.66    153.62 o 
  12   2   9       57.34      -39.29    105.10 o 
  13   2   9     5586.85     6129.89    614.03 o 
  14   2   9      716.65     1056.41    272.84 o 
  15   2   9     8442.07     8938.94    806.87 o 
 -13   3   9     1417.20     1523.85    307.14 o 
 -12   3   9     1050.99     1045.23    157.68 o 
 -11   3   9     1083.10     1145.97    162.66 o 
 -10   3   9     4734.13     4885.91    321.00 o 
  -9   3   9       50.71      -18.08     54.94 o 
  -8   3   9     2611.98     2499.65    220.06 o 
  -7   3   9     1447.00     1315.73    153.58 o 
  -6   3   9     1783.42     1926.40    129.06 o 
  -5   3   9     7255.43     7090.44    238.57 o 
  -4   3   9    23029.21    22212.03    502.02 o 
  -3   3   9     7271.98     7601.65    357.74 o 
  -2   3   9     2448.22     2429.06    285.01 o 
  -1   3   9     1500.06     1727.27    237.52 o 
   0   3   9      161.09      107.50     29.06 o 
   1   3   9     6582.03     6378.05    181.85 o 
   2   3   9      493.54      534.94     46.52 o 
   3   3   9    12288.67    12022.90    277.08 o 
   4   3   9    20717.97    20430.16    384.56 o 
   5   3   9     3596.98     3438.05    169.01 o 
   6   3   9     2771.79     2756.66    134.98 o 
   7   3   9      574.51      493.88     55.29 o 
   8   3   9      984.74      902.03     74.15 o 
   9   3   9     2435.80     2446.15    128.04 o 
  10   3   9     1262.30     1098.70    112.50 o 
  11   3   9     5676.41     5991.06    550.54 o 
  12   3   9     9075.79     9648.40    740.68 o 
  13   3   9      541.72      491.38    183.50 o 
  14   3   9       25.17       16.03    101.44 o 
  15   3   9      284.82      207.77    151.95 o 
 -13   4   9     1079.81      835.95    238.54 o 
 -12   4   9      128.18       17.77     62.78 o 
 -11   4   9        1.05      -10.60     58.38 o 
 -10   4   9     8547.38     8590.88    436.11 o 
  -9   4   9    10693.74    10692.38    544.03 o 
  -8   4   9     8611.43     8121.16    826.15 o 
  -7   4   9      184.11      249.50     77.13 o 
  -6   4   9     3482.11     3108.39    317.56 o 
  -5   4   9       66.75      -20.59     41.38 o 
  -4   4   9      129.52      261.24     76.23 o 
  -3   4   9     3199.23     2688.68    213.53 o 
  -2   4   9     7322.72     7493.45    488.88 o 
  -1   4   9    31423.84    30625.08    973.25 o 
   0   4   9    14006.16    13863.10    329.33 o 
   1   4   9       62.35       33.09     25.36 o 
   2   4   9        4.05        5.10     21.45 o 
   3   4   9     7379.36     7950.70    257.76 o 
   4   4   9     8794.11     8855.96    231.06 o 
   5   4   9    10341.04    10297.51    341.82 o 
   6   4   9    10614.56    10302.59    240.96 o 
   7   4   9    12726.42    12834.20    318.42 o 
   8   4   9     9024.35     9301.11    243.27 o 
   9   4   9      683.96      544.22     64.55 o 
  10   4   9     1605.58     1415.25     74.03 o 
  11   4   9     7434.55     7514.70    624.93 o 
  12   4   9      277.22      351.59    183.58 o 
  13   4   9     1171.23     1485.87    321.41 o 
  14   4   9     2253.33     2744.04    442.08 o 
 -13   5   9        9.86       56.42     90.51 o 
 -12   5   9    10038.92     9103.56    479.87 o 
 -11   5   9      997.88      791.77    196.83 o 
 -10   5   9     3114.93     3079.05    273.15 o 
  -9   5   9      964.11      910.86    151.19 o 
  -8   5   9     6088.24     6101.25    355.80 o 
  -7   5   9     1582.62     1512.08    249.81 o 
  -6   5   9      292.86      139.73     88.09 o 
  -5   5   9      876.43      791.53    124.51 o 
  -4   5   9     5354.85     5345.11    339.91 o 
  -3   5   9      569.74      382.63    154.11 o 
  -2   5   9    11622.47    11423.60    607.10 o 
  -1   5   9      398.23      499.88    133.12 o 
   0   5   9    32918.51    32837.49    544.38 o 
   1   5   9     2306.25     2195.81    145.73 o 
   2   5   9    15904.03    16017.85    331.26 o 
   3   5   9        9.51       -1.10     15.23 o 
   4   5   9     7037.88     6926.63    195.54 o 
   5   5   9     2947.13     3134.36    134.60 o 
   6   5   9    20983.32    20202.76    348.54 o 
   7   5   9       15.56       29.75     28.82 o 
   8   5   9     2253.45     2264.90    128.73 o 
   9   5   9      808.91      749.52     76.14 o 
  10   5   9    12418.30    12467.75    682.83 o 
  11   5   9      201.60      194.58    134.78 o 
  12   5   9      250.62      198.02    120.91 o 
  13   5   9      104.06     -124.58    118.78 o 
  14   5   9     2601.10     2416.25    422.95 o 
 -12   6   9       66.09      113.63     77.72 o 
 -11   6   9     2771.81     2401.99    253.35 o 
 -10   6   9      105.14       66.07     92.00 o 
  -9   6   9     6388.31     6547.75    389.29 o 
  -8   6   9     5315.23     5280.36    475.99 o 
  -7   6   9      778.99      674.22    169.61 o 
  -6   6   9      204.85      271.81    114.92 o 
  -5   6   9     2004.52     2406.23    299.79 o 
  -4   6   9     1801.42     1678.02    249.14 o 
  -3   6   9     2128.39     2298.59    207.39 o 
  -2   6   9      527.03      551.59    106.96 o 
  -1   6   9    23655.19    23849.18    594.86 o 
   0   6   9     5012.69     5203.46    203.16 o 
   1   6   9     2842.83     2641.08    142.67 o 
   2   6   9     6097.00     6134.42    215.25 o 
   3   6   9      489.80      544.95     74.42 o 
   4   6   9     3628.56     3548.03    146.65 o 
   5   6   9      423.32      332.91     48.29 o 
   6   6   9      893.72      845.88     75.77 o 
   7   6   9    30789.08    30433.64    489.69 o 
   8   6   9        5.02        5.29     30.68 o 
   9   6   9      271.61      189.51     47.15 o 
  10   6   9      587.86      547.86     85.85 o 
  11   6   9     1176.96     1078.06    262.20 o 
  12   6   9     2215.97     2115.42    369.18 o 
  13   6   9      336.37      353.28    171.17 o 
  14   6   9     2334.21     1814.00    394.61 o 
 -12   7   9     2085.00     1836.80    394.77 o 
 -11   7   9      441.09      415.93    114.15 o 
 -10   7   9      589.21      644.12    131.10 o 
  -9   7   9     4659.02     3928.02    428.67 o 
  -8   7   9      531.81      402.91    145.82 o 
  -7   7   9     5585.06     6105.69    511.08 o 
  -6   7   9     4373.74     4699.06    441.33 o 
  -5   7   9    13365.89    14356.80    752.71 o 
  -4   7   9     2628.26     2889.76    337.34 o 
  -3   7   9      421.22      244.44    109.93 o 
  -2   7   9        0.71        6.60     64.50 o 
  -1   7   9     8162.35     8134.54    311.12 o 
   0   7   9     4297.62     4351.79    233.96 o 
   1   7   9     3373.10     3460.23    172.06 o 
   2   7   9     7070.72     6770.14    238.99 o 
   3   7   9    20167.04    20792.26    475.50 o 
   4   7   9       71.30       46.88     28.44 o 
   5   7   9     1267.28     1194.29     90.77 o 
   6   7   9     4314.26     4170.30    171.06 o 
   7   7   9      133.76       64.53     30.13 o 
   8   7   9     6091.77     6327.51    246.62 o 
   9   7   9      762.84      718.23     84.63 o 
  10   7   9      831.33      738.66    102.32 o 
  11   7   9     9765.14     9531.29    678.73 o 
  12   7   9      309.82      280.17    170.84 o 
  13   7   9      708.43      603.12    229.81 o 
 -12   8   9      256.02      157.02    261.92 o 
 -11   8   9      168.43        7.51    185.26 o 
 -10   8   9       15.12      -18.98     80.37 o 
  -9   8   9     6229.99     7046.98    587.92 o 
  -8   8   9     9258.42     9682.71    673.94 o 
  -7   8   9    10957.33    12047.53    737.46 o 
  -6   8   9        1.86        8.94     69.89 o 
  -5   8   9     2191.87     2238.09    310.45 o 
  -4   8   9      321.02      307.64    118.36 o 
  -3   8   9     1156.87     1080.07    215.54 o 
  -2   8   9     1057.06      985.21    203.16 o 
  -1   8   9     3105.93     3135.61    203.50 o 
   0   8   9    13818.12    13590.57    413.81 o 
   1   8   9    15611.99    15366.56    432.95 o 
   2   8   9     1325.68     1511.83    120.17 o 
   3   8   9     4009.14     4193.65    226.25 o 
   4   8   9     8652.68     8333.31    482.91 o 
   5   8   9     2459.24     2406.92    149.92 o 
   6   8   9        0.75      -50.14     34.05 o 
   7   8   9      911.71      884.67    121.94 o 
   8   8   9     3861.46     3966.37    220.17 o 
   9   8   9    16829.60    18072.93    503.23 o 
  10   8   9     1634.31     1690.85    157.28 o 
  11   8   9      229.43      108.31     78.93 o 
  12   8   9     1867.87     2073.97    270.36 o 
  13   8   9     1589.43     1699.33    258.95 o 
 -11   9   9        1.77     -130.08     86.72 o 
 -10   9   9     4294.35     3721.79    454.86 o 
  -9   9   9     1514.09     1753.31    312.48 o 
  -8   9   9      237.91      366.90    152.18 o 
  -7   9   9     6715.05     6941.39    588.67 o 
  -6   9   9     8343.60     8971.89    656.45 o 
  -5   9   9     1130.31     1056.44    230.60 o 
  -4   9   9      742.22      551.71    173.70 o 
  -3   9   9      249.40      258.30    111.16 o 
  -2   9   9     7342.86     7472.56    568.63 o 
  -1   9   9     7455.15     7511.51    333.75 o 
   0   9   9     1192.00     1115.84    108.09 o 
   1   9   9       94.44       76.67     37.03 o 
   2   9   9    19528.41    19838.08    838.14 o 
   3   9   9      541.34      398.85    133.32 o 
   4   9   9      950.31     1157.96    218.23 o 
   5   9   9     8497.26     8555.75    419.32 o 
   6   9   9     1296.95     1093.66    166.27 o 
   7   9   9      877.85      961.90    100.63 o 
   8   9   9     1347.45     1313.93    152.51 o 
   9   9   9      129.74      142.88     58.97 o 
  10   9   9    10076.88    10331.34    564.14 o 
  11   9   9     1484.07     1364.46    307.85 o 
  12   9   9      961.13      993.68    194.81 o 
  13   9   9     1018.05      977.11    274.64 o 
 -10  10   9      371.39      176.00    131.90 o 
  -9  10   9     2880.36     2633.60    391.24 o 
  -8  10   9      186.15      366.22    162.07 o 
  -7  10   9     1843.12     1745.98    314.82 o 
  -6  10   9    13828.11    16879.00    938.83 o 
  -5  10   9       34.84      162.41    107.38 o 
  -4  10   9      855.26      716.42    208.72 o 
  -3  10   9     3174.38     3263.23    275.18 o 
  -2  10   9     6499.66     6359.39    377.96 o 
  -1  10   9     6125.34     5907.27    359.69 o 
   0  10   9       10.11      -83.29     58.94 o 
   1  10   9     2150.83     2314.46    281.36 o 
   2  10   9    11844.93    12715.97    515.59 o 
   3  10   9     3353.69     3356.69    337.94 o 
   4  10   9        0.81      -22.20     46.79 o 
   5  10   9      253.97      460.48    148.65 o 
   6  10   9    13589.08    14215.80    548.59 o 
   7  10   9     1552.49     1915.73    206.22 o 
   8  10   9      442.81      392.99     96.11 o 
   9  10   9     5735.53     5517.53    414.68 o 
  10  10   9      976.71      898.13    174.49 o 
  11  10   9      199.31       25.88    112.58 o 
  12  10   9      230.58      177.80    101.17 o 
 -10  11   9      150.01       -1.80     87.31 o 
  -9  11   9     1756.00     1778.66    340.59 o 
  -8  11   9       66.95      -91.91    104.57 o 
  -7  11   9      890.36      890.34    236.16 o 
  -6  11   9      206.15      299.46    152.00 o 
  -5  11   9    18613.52    21543.59   1090.98 o 
  -4  11   9     1980.51     2320.60    247.16 o 
  -3  11   9     1952.97     1908.13    229.44 o 
  -2  11   9      342.53      373.67    105.89 o 
  -1  11   9       68.33        5.97     65.42 o 
   0  11   9      106.80       -1.65     62.72 o 
   1  11   9     2600.27     2431.95    330.87 o 
   2  11   9       81.18       -4.80     75.22 o 
   3  11   9    12494.27    12409.45    728.41 o 
   4  11   9     4084.08     4187.03    420.36 o 
   5  11   9     6055.75     6221.62    371.86 o 
   6  11   9       94.22      243.27    122.11 o 
   7  11   9      111.49      171.95     64.30 o 
   8  11   9      314.36      242.97     87.12 o 
   9  11   9      577.95      540.91    105.72 o 
  10  11   9      119.37      130.40     91.69 o 
  11  11   9     1618.91     1391.57    222.86 o 
  -9  12   9      153.64       18.49    112.60 o 
  -8  12   9      167.45       22.93     97.71 o 
  -7  12   9     5533.42     6815.28    667.34 o 
  -6  12   9     3379.59     4055.92    509.62 o 
  -5  12   9     1218.05     1721.30    224.44 o 
  -4  12   9     5972.80     6766.64    437.01 o 
  -3  12   9      750.42      793.33    155.32 o 
  -2  12   9       14.99      -11.65     68.92 o 
  -1  12   9     1365.88     1285.90    254.47 o 
   0  12   9       38.38      -58.18     89.88 o 
   1  12   9     4694.23     5249.88    503.06 o 
   2  12   9    12283.29    12556.33    767.44 o 
   3  12   9      344.88      283.91    126.70 o 
   4  12   9     1064.16     1026.74    220.89 o 
   5  12   9     3793.96     3934.32    424.72 o 
   6  12   9      411.61      440.52    148.80 o 
   7  12   9     1486.21     1436.09    284.06 o 
   8  12   9     1353.14     1475.62    213.31 o 
   9  12   9     2283.25     2323.09    215.85 o 
  10  12   9     3183.31     3268.84    502.12 o 
  -8  13   9       54.00     -124.08    141.12 o 
  -7  13   9       21.02      -20.65    111.01 o 
  -6  13   9     1199.17     1374.09    216.04 o 
  -5  13   9     1638.71     1715.28    239.37 o 
  -4  13   9     3102.45     3471.29    356.05 o 
  -3  13   9    11508.76    13226.68    627.38 o 
  -2  13   9     4305.99     4120.24    476.37 o 
  -1  13   9      687.49      890.85    220.33 o 
   0  13   9      711.61      876.82    224.26 o 
   1  13   9     2293.13     2019.66    328.60 o 
   2  13   9      318.47      377.70    154.90 o 
   3  13   9      563.31      513.66    180.61 o 
   4  13   9     2908.75     3008.85    390.46 o 
   5  13   9     4746.24     4318.95    463.89 o 
   6  13   9      250.17      413.22    153.28 o 
   7  13   9     1001.53     1139.31    179.49 o 
   8  13   9        0.94     -125.32    108.86 o 
  -6  14   9     2467.13     2489.68    438.99 o 
  -5  14   9       70.35       80.23     82.10 o 
  -4  14   9     5279.20     6101.09    454.74 o 
  -3  14   9       62.30        8.71     83.50 o 
  -2  14   9     8160.14     9988.15    764.78 o 
  -1  14   9       52.28       56.91     91.59 o 
   0  14   9     1346.69     1739.45    316.97 o 
   1  14   9      144.04      216.03    108.15 o 
   2  14   9       39.33     -135.48    117.97 o 
   3  14   9       67.60       91.80    111.60 o 
   4  14   9     3846.60     3769.27    459.35 o 
   5  14   9        1.12       -7.00     94.17 o 
   6  14   9     8190.93     7555.06    638.31 o 
   7  14   9        5.98       40.41     56.81 o 
   8  14   9     6731.84     7095.81    675.69 o 
  -3  15   9    10414.41    11487.89   1545.34 o 
  -2  15   9     1229.72      981.89    262.07 o 
  -1  15   9      399.60      254.65    144.25 o 
   0  15   9      463.08      641.31    210.99 o 
   1  15   9      595.45      513.85    183.47 o 
   2  15   9     1060.95      777.98    218.61 o 
   3  15   9      543.87      452.50    185.38 o 
   4  15   9     2586.18     1938.33    349.61 o 
   5  15   9     9414.09     9779.50    756.27 o 
   6  15   9      579.36      136.08    133.26 o 
   2  16   9      107.91      118.87    103.27 o 
   3  16   9      974.09      777.68    257.10 o 
  -1 -13  10     2025.24     1756.07    382.72 o 
   0 -13  10     1352.95     1510.78    347.09 o 
   1 -13  10       38.70     -105.88    139.15 o 
  -5 -12  10     2181.85     2516.46    449.81 o 
  -4 -12  10        0.45      -68.20    103.97 o 
  -3 -12  10       57.24      106.37    105.10 o 
  -2 -12  10     1042.64     1163.25    299.94 o 
  -1 -12  10      843.25      914.49    276.06 o 
   0 -12  10     5004.75     4732.27    599.08 o 
   1 -12  10      362.80      358.16    181.51 o 
   2 -12  10     5743.68     5974.62    659.09 o 
   3 -12  10      234.49      225.52    120.13 o 
   4 -12  10      396.75      237.70    146.61 o 
   5 -12  10      198.29       20.18    109.27 o 
   6 -12  10      159.65      270.75    157.33 o 
   7 -12  10      604.94      574.37    215.58 o 
  -7 -11  10     1155.86      853.30    271.24 o 
  -6 -11  10      186.35        8.24     96.58 o 
  -5 -11  10       13.97       40.28    102.95 o 
  -4 -11  10     6337.07     7208.07    718.70 o 
  -3 -11  10       26.82     -164.67    125.65 o 
  -2 -11  10     1972.07     1563.67    349.80 o 
  -1 -11  10     6757.21     7290.22    717.74 o 
   0 -11  10       62.48       71.47    106.49 o 
   1 -11  10      275.58      369.56    170.63 o 
   2 -11  10      708.21      728.36    224.28 o 
   3 -11  10      729.65      286.57    161.74 o 
   4 -11  10     1770.64     2322.25    396.62 o 
   5 -11  10      979.06      929.17    263.52 o 
   6 -11  10     3582.09     4289.75    535.87 o 
   7 -11  10     2346.39     2118.14    383.98 o 
   8 -11  10       27.35       22.28     98.24 o 
  -8 -10  10        1.00     -136.11    107.31 o 
  -7 -10  10     2510.86     2372.45    398.04 o 
  -6 -10  10     4698.22     5713.65    630.26 o 
  -5 -10  10    10485.02    11083.76    869.41 o 
  -4 -10  10      543.11      790.06    245.74 o 
  -3 -10  10      797.78     1004.25    271.25 o 
  -2 -10  10     2109.26     1889.35    368.55 o 
  -1 -10  10      411.68      232.41    138.55 o 
   0 -10  10     1259.05     1172.35    281.26 o 
   1 -10  10      247.72      540.96    200.87 o 
   2 -10  10     2202.83     2114.85    373.13 o 
   3 -10  10     5411.61     5729.31    597.42 o 
   4 -10  10     1253.59      966.57    251.35 o 
   5 -10  10     1192.10     1506.37    305.51 o 
   6 -10  10     2745.95     3163.73    446.06 o 
   7 -10  10     4970.88     4775.14    544.91 o 
   8 -10  10        5.05        8.05     78.41 o 
   9 -10  10      319.11      144.57     86.91 o 
  10 -10  10      398.46      337.37    163.53 o 
  -9  -9  10     1609.75     1423.78    390.61 o 
  -8  -9  10     1513.65     1549.97    323.60 o 
  -7  -9  10     2819.97     3169.57    460.57 o 
  -6  -9  10      249.45      225.73    138.97 o 
  -5  -9  10     3240.68     3117.36    458.11 o 
  -4  -9  10     6185.83     6703.95    657.58 o 
  -3  -9  10     3182.85     3012.27    438.05 o 
  -2  -9  10      636.49      391.90    162.82 o 
  -1  -9  10      751.07      581.62    119.45 o 
   0  -9  10     1780.16     1676.86    206.71 o 
   1  -9  10     1785.84     2068.00    289.81 o 
   2  -9  10     2578.50     2255.51    369.54 o 
   3  -9  10     5770.94     6297.77    607.72 o 
   4  -9  10     2156.59     2133.98    353.83 o 
   5  -9  10     9529.52    10271.10    617.64 o 
   6  -9  10       52.90       -8.08     32.80 o 
   7  -9  10     1142.51     1205.26    163.26 o 
   8  -9  10      640.32      773.87    199.49 o 
   9  -9  10     2113.08     2113.46    354.01 o 
  10  -9  10     1739.02     1299.54    280.02 o 
  11  -9  10      229.87      161.23     95.01 o 
 -10  -8  10      443.85      399.58    119.85 o 
  -9  -8  10     2382.27     1980.15    278.37 o 
  -8  -8  10     1237.54     1116.68    253.06 o 
  -7  -8  10      698.84     1266.73    291.28 o 
  -6  -8  10     5293.92     5472.07    576.60 o 
  -5  -8  10      595.88      285.57    150.55 o 
  -4  -8  10      217.98      218.87     71.85 o 
  -3  -8  10     5231.65     5352.60    334.06 o 
  -2  -8  10      604.35      524.33    103.68 o 
  -1  -8  10     6648.84     6860.12    674.74 o 
   0  -8  10       17.96       -8.54     44.78 o 
   1  -8  10     1462.02     1377.00    177.86 o 
   2  -8  10     9648.26     9016.71    690.41 o 
   3  -8  10      119.06      167.73    113.93 o 
   4  -8  10      340.73      467.63    165.73 o 
   5  -8  10     2413.22     2595.18    213.83 o 
   6  -8  10     1107.40      861.39    131.33 o 
   7  -8  10      401.28      174.53     70.11 o 
   8  -8  10      486.87      338.74     93.73 o 
   9  -8  10     2520.33     2695.90    384.22 o 
  10  -8  10     6079.88     5756.86    416.02 o 
  11  -8  10     1498.93     1073.14    187.08 o 
 -11  -7  10      109.71       80.62    103.66 o 
 -10  -7  10     5615.65     5542.17    403.24 o 
  -9  -7  10     1501.58     1199.87    333.85 o 
  -8  -7  10      106.99      158.14     66.66 o 
  -7  -7  10      153.85      130.83     67.73 o 
  -6  -7  10     2679.64     2756.22    260.58 o 
  -5  -7  10       46.35       35.92     42.09 o 
  -4  -7  10     1096.45     1089.58    146.13 o 
  -3  -7  10        2.09       46.77     42.32 o 
  -2  -7  10    25328.13    25118.25    865.79 o 
  -1  -7  10       78.64       27.29     63.37 o 
   0  -7  10        6.48      120.94     89.77 o 
   1  -7  10      228.24      372.08    139.54 o 
   2  -7  10       61.44       83.46     78.01 o 
   3  -7  10     1491.72     1565.66    281.41 o 
   4  -7  10       62.75       12.99     29.97 o 
   5  -7  10        8.29       38.28     36.53 o 
   6  -7  10    19413.42    20514.30    631.93 o 
   7  -7  10      228.65      218.39     78.28 o 
   8  -7  10      298.37      306.63    119.60 o 
   9  -7  10      267.56      353.16    136.82 o 
  10  -7  10     1469.53     1578.04    216.91 o 
  11  -7  10      449.47      457.41    119.34 o 
  12  -7  10       36.77     -268.20    178.80 o 
 -11  -6  10       28.68       55.64     60.83 o 
 -10  -6  10      130.86      153.25     80.40 o 
  -9  -6  10      301.23      186.91    138.85 o 
  -8  -6  10     1020.38      856.51    152.18 o 
  -7  -6  10     1505.72     1399.64    183.37 o 
  -6  -6  10     5753.42     5883.43    280.59 o 
  -5  -6  10     8411.39     8711.06    673.92 o 
  -4  -6  10     1284.51     1449.05    274.10 o 
  -3  -6  10     1171.75     1124.38    240.57 o 
  -2  -6  10       25.46       10.00     51.57 o 
  -1  -6  10    12612.82    12470.79    411.25 o 
   0  -6  10      859.39       85.41    406.61 o 
   1  -6  10      290.84       65.99    178.90 o 
   2  -6  10      590.69      650.56    180.61 o 
   3  -6  10     2828.14     3082.23    373.36 o 
   4  -6  10      264.80      191.86     58.09 o 
   5  -6  10     9273.98     9165.03    405.71 o 
   6  -6  10      436.01      425.47     95.57 o 
   7  -6  10     6411.00     6507.13    367.53 o 
   8  -6  10     5476.73     5248.78    480.25 o 
   9  -6  10     1052.95      752.01    249.61 o 
  10  -6  10     2729.09     2922.89    309.48 o 
  11  -6  10       65.86       -5.30     95.95 o 
  12  -6  10     1978.59     2301.98    412.85 o 
  13  -6  10     4345.67     4377.41    578.38 o 
 -12  -5  10     1751.89     1436.43    301.87 o 
 -11  -5  10     1068.36     1079.27    255.44 o 
 -10  -5  10      960.99      776.61    163.04 o 
  -9  -5  10     2625.81     2413.05    246.71 o 
  -8  -5  10     2279.83     2529.53    204.48 o 
  -7  -5  10     4275.06     4217.26    215.64 o 
  -6  -5  10     5001.89     5491.32    339.50 o 
  -5  -5  10     1017.68     1117.96    148.56 o 
  -4  -5  10     4465.53     3840.81    534.57 o 
  -3  -5  10     8511.08     7879.76    792.65 o 
  -2  -5  10     4639.58     4743.80    198.26 o 
  -1  -5  10     9426.59     9067.75    248.11 o 
   0  -5  10     9187.81     9893.96    323.37 o 
   1  -5  10     5075.20     5407.44    272.87 o 
   2  -5  10     6868.65     7044.64    548.28 o 
   3  -5  10     2061.28     2153.27    300.74 o 
   4  -5  10      257.73      291.16     64.28 o 
   5  -5  10     3713.30     3987.83    221.46 o 
   6  -5  10     2458.39     2803.22    189.93 o 
   7  -5  10     3753.82     3534.43    509.30 o 
   8  -5  10     7230.21     7089.07    409.20 o 
   9  -5  10      904.01      902.08    117.07 o 
  10  -5  10      126.46       97.31     67.05 o 
  11  -5  10      745.45      534.43    122.36 o 
  12  -5  10      618.38     1149.77    295.27 o 
  13  -5  10     2183.77     2210.13    404.45 o 
 -12  -4  10      595.51      795.42    226.52 o 
 -11  -4  10     8875.12     8827.32    473.31 o 
 -10  -4  10      530.55      390.02     84.44 o 
  -9  -4  10      936.87      885.29    299.43 o 
  -8  -4  10      381.13      416.21    134.61 o 
  -7  -4  10    12474.95    12377.68    439.87 o 
  -6  -4  10     1941.94     1846.64    190.36 o 
  -5  -4  10        9.97       23.25     27.89 o 
  -4  -4  10      509.91      460.92     65.87 o 
  -3  -4  10    14939.43    15020.92    676.25 o 
  -2  -4  10     3262.42     3465.78    256.95 o 
  -1  -4  10     2403.54     2454.73    222.23 o 
   0  -4  10     1798.23     1860.35    111.47 o 
   1  -4  10    30637.64    32274.58   1065.91 o 
   2  -4  10     1704.51     1231.89    157.37 o 
   3  -4  10       10.02      -23.45     29.68 o 
   4  -4  10      174.12      136.44     50.10 o 
   5  -4  10      713.50      610.84     86.29 o 
   6  -4  10        4.63        8.41     23.60 o 
   7  -4  10     3496.56     3265.05    202.86 o 
   8  -4  10     2186.68     2082.06    164.12 o 
   9  -4  10    12414.00    12320.98    503.21 o 
  10  -4  10     4960.16     5468.84    341.46 o 
  11  -4  10     1883.70     1803.55    200.87 o 
  12  -4  10      942.85      437.93    183.95 o 
  13  -4  10      287.48      343.74    173.92 o 
  14  -4  10       39.06       30.90    150.10 o 
 -12  -3  10      335.16      277.70    158.56 o 
 -11  -3  10       12.72       11.57     83.65 o 
 -10  -3  10    13295.68    13101.31    562.24 o 
  -9  -3  10       16.90       32.27     35.15 o 
  -8  -3  10     3437.77     3527.86    282.38 o 
  -7  -3  10      497.78      477.55    144.63 o 
  -6  -3  10      424.50      383.85     69.68 o 
  -5  -3  10      190.64       42.68     50.90 o 
  -4  -3  10     1232.39     1147.61     98.17 o 
  -3  -3  10     2996.00     3422.66    173.62 o 
  -2  -3  10    17194.17    17602.55    353.73 o 
  -1  -3  10      532.78      532.13     55.43 o 
   0  -3  10    38383.03    38795.66    461.47 o 
   1  -3  10     1948.44     1889.60    111.03 o 
   2  -3  10    13341.74    13278.00    485.79 o 
   3  -3  10      636.13      771.43     91.97 o 
   4  -3  10      117.61       88.51     46.71 o 
   5  -3  10     5909.75     5902.23    267.63 o 
   6  -3  10     7314.90     7542.72    298.85 o 
   7  -3  10      308.95      337.41     84.43 o 
   8  -3  10    23967.90    25445.71    683.13 o 
   9  -3  10       41.91       88.87     68.76 o 
  10  -3  10     2336.28     2215.25    209.12 o 
  11  -3  10      538.25      475.80    145.99 o 
  12  -3  10      550.24      442.31    180.49 o 
  13  -3  10      662.86      855.76    239.38 o 
  14  -3  10      142.55      161.17    116.36 o 
 -13  -2  10       94.66      382.00    147.99 o 
 -12  -2  10      838.76      681.16    143.34 o 
 -11  -2  10     8888.67     9035.60    469.06 o 
 -10  -2  10      941.47     1166.03    166.16 o 
  -9  -2  10     1721.06     2135.36    217.09 o 
  -8  -2  10      152.27      127.99    316.23 o 
  -7  -2  10      175.63      127.97     74.77 o 
  -6  -2  10     9250.58     9032.63    382.89 o 
  -5  -2  10     1070.16     1156.77    185.15 o 
  -4  -2  10     3886.88     3690.07    186.63 o 
  -3  -2  10    10880.20    10865.90    234.57 o 
  -2  -2  10       58.69       84.32     30.65 o 
  -1  -2  10      316.06      276.09     37.24 o 
   0  -2  10     1300.16     1396.93    272.38 o 
   1  -2  10    13542.58    13713.83    183.49 o 
   2  -2  10    18344.86    18408.29    394.50 o 
   3  -2  10      899.18      923.89     86.91 o 
   4  -2  10     9417.22     9768.17    312.28 o 
   5  -2  10    14911.97    14940.80    378.74 o 
   6  -2  10     1479.37     1445.96    124.26 o 
   7  -2  10     2568.14     2518.13    164.08 o 
   8  -2  10      122.37       89.05     60.82 o 
   9  -2  10     6950.36     7343.62    356.20 o 
  10  -2  10     7416.34     8162.48    704.15 o 
  11  -2  10      617.86      681.46    112.96 o 
  12  -2  10     5450.01     6411.08    604.40 o 
  13  -2  10       43.18     -120.35    134.15 o 
  14  -2  10        2.52     -156.71    133.46 o 
 -13  -1  10      167.03       63.87     86.22 o 
 -12  -1  10       29.70     -111.91     74.61 o 
 -11  -1  10      129.87      113.26     75.49 o 
 -10  -1  10      935.37      913.53    143.85 o 
  -9  -1  10     1804.26     1874.48    198.81 o 
  -8  -1  10     6126.34     6634.11    354.61 o 
  -7  -1  10     8508.31     8583.16    383.33 o 
  -6  -1  10      201.92      289.86     70.16 o 
  -5  -1  10     5272.72     5246.68    229.69 o 
  -4  -1  10     8404.18     8181.12    314.57 o 
  -3  -1  10     4601.23     4365.20    174.11 o 
  -2  -1  10      133.61       69.49     72.32 o 
  -1  -1  10    11435.84    10325.60    609.20 o 
   0  -1  10     7001.33     7004.45    393.57 o 
   1  -1  10    22599.40    22462.51    735.97 o 
   2  -1  10     7973.64     7811.65    200.72 o 
   3  -1  10      456.60      517.05     60.15 o 
   4  -1  10    16357.71    16627.29    361.91 o 
   5  -1  10     7633.47     7030.94    220.43 o 
   6  -1  10       78.51       74.04     31.07 o 
   7  -1  10      110.18      -37.84     39.87 o 
   8  -1  10       64.48       34.06     24.87 o 
   9  -1  10     4218.48     4123.71    191.73 o 
  10  -1  10     7681.05     7257.09    434.78 o 
  11  -1  10      118.87       66.95     75.60 o 
  12  -1  10     2795.42     3209.22    426.51 o 
  13  -1  10     8210.00     8931.11    737.48 o 
  14  -1  10      700.15      609.03    195.19 o 
 -13   0  10       76.60      158.68    112.10 o 
 -12   0  10     1218.59     1135.72    169.87 o 
 -11   0  10     3085.61     3307.12    276.55 o 
 -10   0  10     3097.89     3256.83    424.82 o 
  -9   0  10     2993.28     3312.60    257.64 o 
  -8   0  10      165.81      103.89     54.35 o 
  -7   0  10     7973.10     8359.99    545.46 o 
  -6   0  10     3714.03     3990.09    245.20 o 
  -5   0  10     9584.03     9789.05    308.36 o 
  -4   0  10     7050.72     6808.16    236.60 o 
  -3   0  10      128.15      217.21     43.64 o 
  -2   0  10      578.18      764.83    172.63 o 
  -1   0  10     9604.21     9925.99    590.72 o 
   0   0  10      190.43      257.88     71.61 o 
   1   0  10     4402.77     4084.41    250.69 o 
   2   0  10    16016.78    15789.85    335.03 o 
   3   0  10    21522.09    21881.29    357.58 o 
   4   0  10      171.94      205.90     40.04 o 
   5   0  10     1233.46     1179.85     89.24 o 
   6   0  10      177.12      178.21     54.48 o 
   7   0  10       59.29        2.21     11.25 o 
   8   0  10     1922.23     1887.95    155.26 o 
   9   0  10     2373.01     2368.40    135.82 o 
  10   0  10     2923.28     2764.88    179.89 o 
  11   0  10    24063.43    24198.10    554.29 o 
  12   0  10      455.39      276.06    130.64 o 
  13   0  10       45.96       94.89    111.66 o 
  14   0  10      508.73      731.66    235.30 o 
 -13   1  10     1630.60     1464.93    287.50 o 
 -12   1  10      344.62      189.81     79.36 o 
 -11   1  10     3522.48     3651.80    288.53 o 
 -10   1  10      449.73      333.19     96.21 o 
  -9   1  10      235.75      269.20    105.71 o 
  -8   1  10    10631.82    10797.51    444.92 o 
  -7   1  10     1503.90     1467.08    160.80 o 
  -6   1  10        9.82       42.24     46.94 o 
  -5   1  10     8587.08     8505.98    384.93 o 
  -4   1  10     1230.81     1274.34    104.81 o 
  -3   1  10    14827.10    14927.43    317.55 o 
  -2   1  10        1.03       32.44     36.87 o 
  -1   1  10     5994.13     6021.92    464.70 o 
   0   1  10    31981.98    32301.90    716.37 o 
   1   1  10      248.33      167.04     56.28 o 
   2   1  10      873.83      820.65     63.51 o 
   3   1  10    14211.25    14772.92    276.08 o 
   4   1  10     5235.93     5375.69    177.97 o 
   5   1  10    15286.51    15207.25    357.02 o 
   6   1  10      184.37       50.79     44.92 o 
   7   1  10    18274.83    18418.55    345.65 o 
   8   1  10    10371.34    10116.66    271.49 o 
   9   1  10      573.80      525.91     61.31 o 
  10   1  10     2282.61     2549.84    246.15 o 
  11   1  10     2742.12     2635.11    367.58 o 
  12   1  10     6397.60     6841.69    613.45 o 
  13   1  10      262.97      168.98    124.63 o 
  14   1  10      225.69      184.65    131.07 o 
 -13   2  10      925.71     1012.43    242.10 o 
 -12   2  10     8575.51     8302.53    441.11 o 
 -11   2  10      481.27      364.61    100.72 o 
 -10   2  10       58.14      114.38     60.42 o 
  -9   2  10       69.25       57.84     52.46 o 
  -8   2  10     6495.15     6860.73    357.25 o 
  -7   2  10     1949.91     1653.94    171.02 o 
  -6   2  10      631.74      592.95    105.41 o 
  -5   2  10     2427.13     2451.58    161.14 o 
  -4   2  10    42589.41    42614.79    964.83 o 
  -3   2  10      145.94      114.72     45.48 o 
  -2   2  10     2472.81     2634.82    146.26 o 
  -1   2  10      862.07      745.28    127.57 o 
   0   2  10       71.13       54.36     16.43 o 
   1   2  10     3258.60     3307.58    177.14 o 
   2   2  10     2958.02     3069.37    151.35 o 
   3   2  10      261.95      238.09     32.48 o 
   4   2  10    59463.85    60604.29    759.97 o 
   5   2  10     3334.84     3322.93    149.12 o 
   6   2  10     1561.51     1457.82    104.40 o 
   7   2  10     4701.88     4486.79    157.12 o 
   8   2  10     2696.51     2714.04    182.26 o 
   9   2  10      141.64      104.16     42.59 o 
  10   2  10       20.53      -27.19     21.56 o 
  11   2  10      891.96      799.32    206.94 o 
  12   2  10     8438.06     8874.33    698.51 o 
  13   2  10     1685.59     1392.22    297.51 o 
  14   2  10     2337.23     2177.85    388.53 o 
 -13   3  10        1.44       21.37     82.32 o 
 -12   3  10      120.27      118.95     71.68 o 
 -11   3  10     3089.61     3216.51    273.54 o 
 -10   3  10       82.73      134.76    122.63 o 
  -9   3  10     1028.07      930.26    209.72 o 
  -8   3  10      919.59      769.89    149.70 o 
  -7   3  10     9580.85    10323.72    432.34 o 
  -6   3  10     3364.68     3548.29    246.81 o 
  -5   3  10     5199.90     4918.34    230.89 o 
  -4   3  10     2876.17     2942.63    152.72 o 
  -3   3  10    12893.06    13420.28    501.68 o 
  -2   3  10    14010.47    14184.11    720.99 o 
  -1   3  10     1056.80     1142.26    101.96 o 
   0   3  10     1975.07     1990.08    113.64 o 
   1   3  10     1529.44     1606.35    104.84 o 
   2   3  10    31871.93    31075.14    475.65 o 
   3   3  10    11537.25    11354.04    272.83 o 
   4   3  10        1.94       21.60     20.34 o 
   5   3  10    20283.53    19982.98    479.63 o 
   6   3  10    10160.18     9854.83    303.77 o 
   7   3  10      104.08       85.55     25.56 o 
   8   3  10       60.28       13.41     20.58 o 
   9   3  10     1021.65      862.17     77.20 o 
  10   3  10     1315.79     1100.22     76.50 o 
  11   3  10     3750.92     3616.26    436.89 o 
  12   3  10      343.91      279.55    149.08 o 
  13   3  10     4638.82     5313.15    578.80 o 
  14   3  10     4857.55     4664.31    568.06 o 
 -13   4  10     2933.00     2885.61    411.64 o 
 -12   4  10      469.69      464.83    124.49 o 
 -11   4  10     1744.90     2009.87    317.23 o 
 -10   4  10     1244.98     1165.10    170.22 o 
  -9   4  10     4148.35     4342.59    392.15 o 
  -8   4  10     5482.39     6057.33    360.36 o 
  -7   4  10        1.55       -8.73     50.46 o 
  -6   4  10     1093.45      968.83    194.01 o 
  -5   4  10     7479.29     8612.54    590.88 o 
  -4   4  10       39.02       54.46     48.89 o 
  -3   4  10     3830.58     3286.33    202.26 o 
  -2   4  10    28645.51    28985.50   1018.67 o 
  -1   4  10        2.33       13.07     30.43 o 
   0   4  10     7488.72     7681.87    223.41 o 
   1   4  10        5.63       14.30     13.16 o 
   2   4  10      128.05       79.75     27.19 o 
   3   4  10    22389.56    22227.89    364.73 o 
   4   4  10     4626.92     4523.62    170.67 o 
   5   4  10    10305.71     9985.61    241.32 o 
   6   4  10     8830.96     8744.57    231.69 o 
   7   4  10        0.07       15.20     25.67 o 
   8   4  10     4465.52     4461.50    166.41 o 
   9   4  10       35.54      -11.51     28.50 o 
  10   4  10     6911.52     7257.15    260.34 o 
  11   4  10     4684.36     5389.06    529.84 o 
  12   4  10      540.13      589.38    209.08 o 
  13   4  10     6673.60     7360.25    686.64 o 
  14   4  10     2012.83     1840.79    363.36 o 
 -12   5  10       32.84       49.05    156.67 o 
 -11   5  10     1687.45     1560.94    201.46 o 
 -10   5  10      508.33      347.27    105.32 o 
  -9   5  10     6560.05     6290.13    439.86 o 
  -8   5  10     2744.12     2614.86    239.08 o 
  -7   5  10      561.27      651.93    120.45 o 
  -6   5  10     1762.36     1665.91    268.48 o 
  -5   5  10     2138.78     2393.35    311.40 o 
  -4   5  10      495.72      376.77    139.71 o 
  -3   5  10       47.78       31.90     47.85 o 
  -2   5  10      704.99      737.65    121.72 o 
  -1   5  10    64074.33    65168.84    939.87 o 
   0   5  10     2622.49     2545.32    139.19 o 
   1   5  10      233.77      192.76     38.68 o 
   2   5  10     6038.18     6009.54    209.38 o 
   3   5  10      764.87      787.22     73.63 o 
   4   5  10        7.87       37.38     20.48 o 
   5   5  10      894.23      864.92     73.54 o 
   6   5  10       59.04       57.29     24.65 o 
   7   5  10    30623.46    29941.32    468.28 o 
   8   5  10       27.23       47.25     29.52 o 
   9   5  10     6114.27     5987.44    267.15 o 
  10   5  10      740.03      590.73     77.57 o 
  11   5  10     1106.82      977.48    241.23 o 
  12   5  10      348.37      456.01    180.02 o 
  13   5  10      996.62     1042.74    277.75 o 
  14   5  10     1212.12     1427.43    344.76 o 
 -12   6  10     9225.86     7797.24    463.45 o 
 -11   6  10      977.62      949.29    167.75 o 
 -10   6  10      854.81      701.32    141.87 o 
  -9   6  10      467.93      458.06    125.98 o 
  -8   6  10      476.09      450.14    116.88 o 
  -7   6  10      129.83       74.49     82.38 o 
  -6   6  10     1974.25     1843.42    286.16 o 
  -5   6  10      238.28      147.38    103.98 o 
  -4   6  10    11387.72    10900.52    655.45 o 
  -3   6  10      733.77      603.58    159.82 o 
  -2   6  10    12073.81    11572.70    658.75 o 
  -1   6  10        6.69       -3.04     19.29 o 
   0   6  10    16337.17    16595.06    372.51 o 
   1   6  10     1841.44     1996.95    127.95 o 
   2   6  10      250.87      191.86     42.96 o 
   3   6  10      965.90      984.24    101.91 o 
   4   6  10    10486.50    10758.66    262.59 o 
   5   6  10     2428.58     2285.90    124.10 o 
   6   6  10    11938.69    11795.44    285.19 o 
   7   6  10      945.00      862.60     88.25 o 
   8   6  10     5090.14     4936.24    206.20 o 
   9   6  10     1427.34     1388.07    107.02 o 
  10   6  10     2363.86     2465.40    176.65 o 
  11   6  10      332.72       82.27     70.35 o 
  12   6  10      622.88      605.98    210.12 o 
  13   6  10      407.28      585.99    220.14 o 
  14   6  10     8112.55     7405.32    756.63 o 
 -12   7  10      692.91      542.92    146.63 o 
 -11   7  10     3480.32     3162.45    301.94 o 
 -10   7  10        0.87        7.66     69.01 o 
  -9   7  10       65.21       77.04     65.84 o 
  -8   7  10     5554.87     5362.14    507.11 o 
  -7   7  10      121.12       66.78     87.36 o 
  -6   7  10     5222.42     5150.90    479.10 o 
  -5   7  10    14837.62    15802.90    819.99 o 
  -4   7  10      587.95      672.67    172.53 o 
  -3   7  10        3.99      -68.65     79.05 o 
  -2   7  10        8.87       39.90     70.50 o 
  -1   7  10     1606.42     1808.92    184.13 o 
   0   7  10     8437.39     8690.29    323.42 o 
   1   7  10    11556.10    11595.12    322.54 o 
   2   7  10     4100.83     3955.57    187.49 o 
   3   7  10     4264.79     3784.18    208.55 o 
   4   7  10       92.38       26.36     26.51 o 
   5   7  10      240.61      155.57     45.96 o 
   6   7  10      427.96      301.68     55.86 o 
   7   7  10    12370.73    11830.89    504.74 o 
   8   7  10     3307.31     3198.82    172.47 o 
   9   7  10     3922.48     4024.57    238.55 o 
  10   7  10     1778.66     1822.47    157.54 o 
  11   7  10      696.82      855.14    171.26 o 
  12   7  10      384.84      389.43    133.86 o 
  13   7  10     2490.89     2377.94    302.78 o 
 -11   8  10     1996.48     1725.75    237.03 o 
 -10   8  10     7472.14     7441.71    462.18 o 
  -9   8  10     4496.54     4995.60    510.85 o 
  -8   8  10       82.00       67.32     95.70 o 
  -7   8  10        4.26      -37.74     84.31 o 
  -6   8  10     2896.76     2880.61    368.58 o 
  -5   8  10     2068.28     2235.17    323.82 o 
  -4   8  10     3746.82     3405.46    389.36 o 
  -3   8  10     1876.31     2063.76    301.48 o 
  -2   8  10     3273.40     3775.00    397.77 o 
  -1   8  10     3016.00     2840.51    244.05 o 
   0   8  10     2494.86     2365.08    214.63 o 
   1   8  10      431.15      483.63    100.86 o 
   2   8  10    16041.10    16760.92    628.94 o 
   3   8  10    10716.37    11507.43    515.29 o 
   4   8  10       68.92       30.55     35.87 o 
   5   8  10     6242.29     6077.98    242.64 o 
   6   8  10      216.07      157.45     47.77 o 
   7   8  10     4885.05     4795.84    218.93 o 
   8   8  10     5187.04     4874.53    221.57 o 
   9   8  10       54.37       72.93     78.82 o 
  10   8  10     8021.96     7521.12    537.90 o 
  11   8  10      859.58      823.31    168.36 o 
  12   8  10     1045.45     1120.37    307.07 o 
  13   8  10      403.80      468.78    149.09 o 
 -11   9  10     3154.09     2714.71    302.12 o 
 -10   9  10       13.21        0.54    100.29 o 
  -9   9  10     7462.37     7239.96    640.60 o 
  -8   9  10     1222.92     1186.30    255.03 o 
  -7   9  10     5039.82     5294.00    528.20 o 
  -6   9  10       50.67       53.16     86.96 o 
  -5   9  10        0.13      -55.41     78.28 o 
  -4   9  10      545.11      626.69    180.70 o 
  -3   9  10     5625.16     5671.39    510.85 o 
  -2   9  10      478.09      540.89    162.20 o 
  -1   9  10    11314.38    11727.20    579.90 o 
   0   9  10      197.19      228.91     76.26 o 
   1   9  10    24849.66    25164.18   1586.46 o 
   2   9  10     1045.88     1020.79    148.74 o 
   3   9  10       96.90       98.31     90.13 o 
   4   9  10      417.63      565.69    152.36 o 
   5   9  10     3081.78     2897.07    344.99 o 
   6   9  10     2506.20     2452.08    191.11 o 
   7   9  10     1106.30     1149.03    112.85 o 
   8   9  10      339.90      425.33     86.48 o 
   9   9  10    11813.91    11809.91    433.63 o 
  10   9  10       42.94       41.78    117.51 o 
  11   9  10     1627.45     1279.75    304.93 o 
  12   9  10      527.08      460.09    137.76 o 
 -10  10  10     5609.46     5819.06    602.76 o 
  -9  10  10      434.52      561.10    195.64 o 
  -8  10  10      254.63      167.44    124.89 o 
  -7  10  10     1544.07     1493.56    298.87 o 
  -6  10  10       33.53       79.37    101.40 o 
  -5  10  10     5307.04     5285.63    533.42 o 
  -4  10  10        5.57      -37.23     73.78 o 
  -3  10  10     2903.26     2881.55    387.20 o 
  -2  10  10    16277.14    17468.36    924.95 o 
  -1  10  10        5.16      -55.19     73.08 o 
   0  10  10       97.52      -90.28    104.15 o 
   1  10  10     2502.09     3004.03    375.23 o 
   2  10  10     3557.23     3676.64    413.51 o 
   3  10  10     2991.96     3496.74    402.28 o 
   4  10  10     1079.40     1329.63    252.64 o 
   5  10  10     7931.08     8213.19    602.74 o 
   6  10  10     4805.20     5403.91    489.93 o 
   7  10  10      125.66      184.73     65.45 o 
   8  10  10      767.75      670.61    110.56 o 
   9  10  10      144.95      192.23     70.37 o 
  10  10  10     6244.63     6268.93    493.80 o 
  11  10  10      430.73      322.63    116.97 o 
  12  10  10       97.29      215.23    132.62 o 
  -9  11  10     1102.13      971.32    258.88 o 
  -8  11  10     2497.48     2512.08    407.51 o 
  -7  11  10     1232.77     1491.24    315.38 o 
  -6  11  10    15407.44    17230.14   1011.28 o 
  -5  11  10      209.24      173.14    131.69 o 
  -4  11  10     1166.24     1254.21    281.45 o 
  -3  11  10     2365.79     2691.03    389.50 o 
  -2  11  10      580.13      346.82    153.77 o 
  -1  11  10      973.90      991.04    210.99 o 
   0  11  10      791.19      722.38    140.02 o 
   1  11  10      253.63      134.00    166.92 o 
   2  11  10     8738.21    10330.01   1043.52 o 
   3  11  10     2140.66     2035.34    326.60 o 
   4  11  10       21.81       80.65     94.13 o 
   5  11  10     3515.60     3793.42    440.18 o 
   6  11  10     2042.23     2057.81    322.34 o 
   7  11  10      301.96       99.42    110.39 o 
   8  11  10     1286.85     1206.97    150.64 o 
   9  11  10      607.42      383.17     91.06 o 
  10  11  10     5153.81     5146.78    576.77 o 
  11  11  10     2067.23     1975.97    273.62 o 
  -8  12  10     5246.43     5769.87    629.51 o 
  -7  12  10      667.07      609.30    217.76 o 
  -6  12  10      591.36      644.71    224.84 o 
  -5  12  10     3928.96     4581.68    542.86 o 
  -4  12  10      812.29      688.06    220.43 o 
  -3  12  10        4.44     -158.19    136.65 o 
  -2  12  10       71.50       -8.08     71.53 o 
  -1  12  10     2685.18     3457.79    308.82 o 
   0  12  10     3989.35     4251.24    345.13 o 
   1  12  10     4742.39     5288.14    376.53 o 
   2  12  10     3275.80     3062.08    327.50 o 
   3  12  10     6241.98     6718.71    469.58 o 
   4  12  10     9579.30    10967.59    528.49 o 
   5  12  10      596.41      537.16    199.44 o 
   6  12  10      846.18      728.04    207.28 o 
   7  12  10        0.76       16.89     94.80 o 
   8  12  10     2737.36     2898.23    390.79 o 
   9  12  10     2683.99     2484.94    290.54 o 
  10  12  10       54.13       64.99     83.36 o 
  -7  13  10     5965.75     6180.13    673.15 o 
  -6  13  10      487.89      449.24    208.44 o 
  -5  13  10      673.51      943.59    281.15 o 
  -4  13  10     5246.64     6260.06    656.07 o 
  -3  13  10      497.37      399.58    136.23 o 
  -2  13  10     5427.71     6665.15    646.22 o 
  -1  13  10       46.43       28.98     54.36 o 
   0  13  10      962.95     1175.99    195.96 o 
   1  13  10     5928.98     6882.39    868.39 o 
   2  13  10       11.12      -99.43     72.49 o 
   3  13  10     2692.80     2795.98    427.31 o 
   4  13  10     2196.86     2624.07    272.56 o 
   5  13  10      334.97      336.48    164.41 o 
   6  13  10       62.20       34.86    102.51 o 
   7  13  10        4.89     -229.92    153.28 o 
   8  13  10      943.70      894.65    227.55 o 
  -5  14  10      377.65      186.72    144.97 o 
  -4  14  10       13.33       13.74     65.54 o 
  -3  14  10     8544.32    10166.81   1157.05 o 
  -2  14  10       33.05       56.26     85.53 o 
  -1  14  10      133.53      176.21     91.65 o 
   0  14  10     1513.88     1384.48    213.58 o 
   1  14  10      578.92      602.69    148.11 o 
   2  14  10      861.88     1020.76    182.05 o 
   3  14  10      745.97     1057.90    282.71 o 
   4  14  10       67.83      118.32     83.16 o 
   5  14  10    10042.91    10856.94    577.85 o 
   6  14  10      121.83      165.02    155.11 o 
   7  14  10      641.18      661.01    231.49 o 
   8  14  10     1443.80     1969.81    369.08 o 
  -2  15  10     3081.21     2899.12    435.03 o 
  -1  15  10       26.80       45.69     81.01 o 
   0  15  10      206.46       21.01     65.35 o 
   1  15  10      217.26      229.57    106.90 o 
   2  15  10      856.43      909.27    251.88 o 
   3  15  10     1739.52     1698.25    330.17 o 
   4  15  10     6277.01     6919.86   1251.57 o 
   5  15  10        4.19       93.08     91.22 o 
   6  15  10     2270.25     2415.75    436.97 o 
  -4 -12  11       60.67     -145.82    154.88 o 
  -3 -12  11        2.34       10.64    117.48 o 
  -2 -12  11        2.22        9.78    116.76 o 
  -1 -12  11     6900.03     7905.06    795.49 o 
   0 -12  11      226.19      195.51    152.50 o 
   1 -12  11      108.37        5.09     87.68 o 
   2 -12  11      130.08      114.48    134.20 o 
   3 -12  11     4259.51     3730.89    546.49 o 
   4 -12  11       12.73      143.33    133.85 o 
   5 -12  11       53.97      116.70    114.08 o 
  -6 -11  11        0.74     -252.29    168.19 o 
  -5 -11  11     2862.69     2701.33    460.25 o 
  -4 -11  11      794.94      496.48    195.12 o 
  -3 -11  11        3.53      -99.80    103.22 o 
  -2 -11  11     3900.63     3777.73    544.95 o 
  -1 -11  11     1401.74     2317.98    423.15 o 
   0 -11  11     3784.22     3919.92    541.17 o 
   1 -11  11      178.61       76.29    128.27 o 
   2 -11  11      422.60      408.22    207.26 o 
   3 -11  11     5081.15     5406.35    621.48 o 
   4 -11  11      527.71      476.44    183.80 o 
   5 -11  11      875.95     1157.17    294.97 o 
   6 -11  11     3092.44     3118.05    466.41 o 
   7 -11  11      622.14      823.63    252.00 o 
   8 -11  11     1796.32     1804.55    361.90 o 
  -7 -10  11     1436.43     1701.83    354.83 o 
  -6 -10  11     2784.82     2757.23    454.16 o 
  -5 -10  11     1944.68     1939.82    382.11 o 
  -4 -10  11      591.68      435.50    192.31 o 
  -3 -10  11     1407.76     1394.27    316.65 o 
  -2 -10  11     1679.03     1911.90    377.40 o 
  -1 -10  11     1613.84     1819.70    361.72 o 
   0 -10  11      841.54      512.87    212.85 o 
   1 -10  11     4897.73     5262.96    601.07 o 
   2 -10  11     1591.77     1803.02    353.89 o 
   3 -10  11       71.50       35.05    100.35 o 
   4 -10  11     2661.07     2333.48    400.93 o 
   5 -10  11     3314.46     3482.98    478.31 o 
   6 -10  11     3118.96     3119.92    453.08 o 
   7 -10  11     2001.72     1981.68    365.05 o 
   8 -10  11      777.96      630.58    213.12 o 
   9 -10  11      190.84       79.59     69.67 o 
  -8  -9  11      216.72      253.69    153.96 o 
  -7  -9  11      726.40      835.42    242.45 o 
  -6  -9  11     9255.85     9099.34    791.94 o 
  -5  -9  11     2536.25     2916.38    448.05 o 
  -4  -9  11      210.73      -24.56     82.52 o 
  -3  -9  11      907.12      605.11    219.40 o 
  -2  -9  11        9.02       20.19     68.18 o 
  -1  -9  11      280.08      174.07    165.34 o 
   0  -9  11       29.07       49.35     74.17 o 
   1  -9  11      371.25      348.25    165.21 o 
   2  -9  11    11377.38    12406.20    879.20 o 
   3  -9  11     5372.19     5220.04    571.22 o 
   4  -9  11     2753.08     3189.17    441.14 o 
   5  -9  11       22.06      121.89     79.52 o 
   6  -9  11     1213.56      816.69    229.33 o 
   7  -9  11        7.69      -96.46    113.39 o 
   8  -9  11      868.99      929.79    249.62 o 
   9  -9  11      519.18      587.59    205.82 o 
  10  -9  11     2724.28     2791.86    309.51 o 
  -9  -8  11     2150.07     1941.28    249.22 o 
  -8  -8  11      455.96      316.18    168.64 o 
  -7  -8  11     5965.04     5754.35    609.02 o 
  -6  -8  11      705.40       75.44     95.82 o 
  -5  -8  11     3032.99     3597.95    481.44 o 
  -4  -8  11     1224.45     1718.17    335.23 o 
  -3  -8  11     1061.89     1230.04    165.24 o 
  -2  -8  11     2523.73     2857.88    243.97 o 
  -1  -8  11     3135.83     3125.44    436.39 o 
   0  -8  11        0.36       10.93     84.40 o 
   1  -8  11    13025.09    12410.15   1019.66 o 
   2  -8  11      526.52      208.12     79.05 o 
   3  -8  11     4414.68     4326.19    501.08 o 
   4  -8  11      173.01      245.71    131.97 o 
   5  -8  11     5343.74     5248.76    312.34 o 
   6  -8  11     1923.46     1997.14    309.25 o 
   7  -8  11       60.91      102.38     57.75 o 
   8  -8  11      747.50      570.94    180.08 o 
   9  -8  11     7490.44     7874.63    451.38 o 
  10  -8  11      896.18      790.38    170.00 o 
  11  -8  11      206.42      271.67    108.64 o 
 -10  -7  11     1193.64     1047.58    184.22 o 
  -9  -7  11     2206.95     1899.05    237.75 o 
  -8  -7  11      176.91      156.52     77.21 o 
  -7  -7  11        2.74      102.06     63.93 o 
  -6  -7  11     3152.10     3368.14    455.40 o 
  -5  -7  11    11941.74    11877.15    840.79 o 
  -4  -7  11        3.64       26.62     39.49 o 
  -3  -7  11     6862.92     6757.95    386.07 o 
  -2  -7  11      898.13      936.95    141.98 o 
  -1  -7  11     2189.69     2074.47    343.82 o 
   0  -7  11     1239.65      913.40    228.18 o 
   1  -7  11      248.41      115.70    118.32 o 
   2  -7  11     2872.64     3189.36    414.86 o 
   3  -7  11     4554.40     4753.47    502.27 o 
   4  -7  11      630.29      986.60    234.92 o 
   5  -7  11    11607.85    12059.24   1035.97 o 
   6  -7  11      162.06       69.31     48.24 o 
   7  -7  11     1964.10     1947.49    211.23 o 
   8  -7  11      364.20      555.59    120.69 o 
   9  -7  11     1164.50     1297.07    156.14 o 
  10  -7  11     4053.56     3471.30    320.09 o 
  11  -7  11      655.16      417.08    199.49 o 
  12  -7  11      285.01      259.63    173.82 o 
 -11  -6  11     1575.31     1379.80    300.01 o 
 -10  -6  11      853.37      879.78    162.86 o 
  -9  -6  11      259.37      155.07     71.69 o 
  -8  -6  11      109.86      203.29    113.00 o 
  -7  -6  11     1826.75     2270.52    406.00 o 
  -6  -6  11    10936.79    11094.81    690.70 o 
  -5  -6  11     2063.72     2563.71    384.48 o
[truncated: 187,302 more chars]
